# Supplementary material for: Bis(4-amino­benzene­sulfonato-κN)diaqua­bis(dimethyl­formamide-κO)nickel(II) dihydrate
Source: Acta Crystallogr Sect E Struct Rep Online. 2009 Jun 6;65(Pt 7):m724–5. doi: 10.1107/S1600536809020406 (PMC2969510; doi:10.1107/S1600536809020406)
Supplement: Supplementary file 1 [file e-65-0m724-sup1.cif]

##############################################################################
###                                                                        ###
###        Electronic paper (Acta Crystallographica Section E)             ###
###                                                                        ###
##############################################################################
#                                                                            #
# This CIF contains the data in a paper accepted for publication in Acta     #
# Crystallographica Section E. It conforms to the requirements of Notes      #
# for Authors for Section E, and has been peer reviewed under the auspices   #
# of the IUCr Commission on Journals.                                        #
#                                                                            #
# Full details of the Crystallographic Information File format               #
# are given in the paper "The Crystallographic Information File (CIF):       #
# a New Standard Archive File for Crystallography" by S. R. Hall, F. H.      #
# Allen and I. D. Brown [Acta Cryst. (1991), A47, 655-685].                  #
#                                                                            #
# The current version of the core CIF dictionary is obtainable from          #
# ftp://ftp.iucr.org/pub/cif_core.dic. The current version number is 2.4.    #
#                                                                            #
# Software is freely available for graphical display of the structure(s) in  #
# this CIF.  For information consult the CIF home page http://www.iucr.org/  #
# cif/home.html                                                              #
#                                                                            #
# This file may be used for bona fide research purposes within the           #
# scientific community so long as proper attribution is given to the journal # 
# article from which it was obtained.                                        #
#                                                                            #
##############################################################################
                                             
data_global
_audit_creation_method     'form.cif (version 2.0)'
_journal_data_validation_number     ?
_journal_date_recd_electronic     2009-05-24
_journal_date_accepted     2009-05-28
_journal_name_full     'Acta Crystallographica, Section E'
_journal_year     2009
_journal_volume     65
_journal_issue      7
_journal_page_first     m724
_journal_page_last     m725
_journal_paper_category     QM
_journal_coeditor_code     HB2985
_publ_contact_author_name     'Dr. Jun Tan'
_publ_contact_author_address
; College of Biological and Chemical Engineering,
Jiaxing University, Jiaxing 314001,
People's Republic of China
;
_publ_contact_author_email     catalyst007@126.com
_publ_contact_author_fax     '+86 573 83643264'
_publ_contact_author_phone     '+86 573 83641881'
_publ_section_title
;\
Bis(4-aminobenzenesulfonato-\k<i>N</i>)diaquabis(dimethylformamide-\
\k<i>O</i>)nickel(II) dihydrate
;
loop_
    _publ_author_name
    _publ_author_footnote
    _publ_author_address
    'Jun Tan' .
;
College of Biological and Chemical Engineering,
Jiaxing University, Jiaxing 314001,
People's Republic of China
;
    'Ya-Ping He' .
;
College of Biological and Chemical Engineering,
Jiaxing University, Jiaxing 314001,
People's Republic of China
;
    'Xiao-Li Bao' .
;
College of Biological and Chemical Engineering,
Jiaxing University, Jiaxing 314001,
People's Republic of China
;
data_I
_chemical_name_systematic
;
Bis(4-aminobenzenesulfonato-\k<i>N</i>)diaquabis(dimethylformamide-
\k<i>O</i>)nickel(II) dihydrate
;
_chemical_name_common     ?
_chemical_formula_moiety     'C18 H30 N4 Ni O10 S2, 2(H2 O)'
_chemical_formula_sum     'C18 H34 N4 Ni O12 S2'
_chemical_formula_iupac     '[Ni (C6 H6 N O3 S)2 (C3 H7 N O)2 (H2 O)2], 2H2 O'
_chemical_formula_weight     621.32
_chemical_melting_point     ?
_symmetry_cell_setting     Orthorhombic
_symmetry_space_group_name_H-M     'P b c a'
_symmetry_space_group_name_Hall     '-P 2ac 2ab'
loop_
    _symmetry_equiv_pos_as_xyz
    'x, y, z'
    '-x+1/2, -y, z+1/2'
    '-x, y+1/2, -z+1/2'
    'x+1/2, -y+1/2, -z'
    '-x, -y, -z'
    'x-1/2, y, -z-1/2'
    'x, -y-1/2, z-1/2'
    '-x-1/2, y-1/2, z'
_cell_length_a     11.3197(6)
_cell_length_b     15.2174(7)
_cell_length_c     15.9061(8)
_cell_angle_alpha     90.00
_cell_angle_beta     90.00
_cell_angle_gamma     90.00
_cell_volume     2739.9(2)
_cell_formula_units_Z     4
_cell_measurement_reflns_used     4096
_cell_measurement_theta_min     2.56
_cell_measurement_theta_max     25.48
_cell_measurement_temperature     296(2)
_exptl_crystal_description     block
_exptl_crystal_colour     green
_exptl_crystal_size_max     0.20
_exptl_crystal_size_mid     0.18
_exptl_crystal_size_min     0.15
_exptl_crystal_density_diffrn     1.506
_exptl_crystal_density_meas     ?
_exptl_crystal_density_method     'not measured'
_exptl_crystal_F_000     1304
_exptl_absorpt_coefficient_mu     0.924
_exptl_absorpt_correction_type     multi-scan
_exptl_absorpt_process_details     '(SADABS; Siemens, 1996)'
_exptl_absorpt_correction_T_min     0.837
_exptl_absorpt_correction_T_max     0.874
_exptl_special_details
;
;
_diffrn_ambient_temperature     296(2)
_diffrn_radiation_type     MoK\a
_diffrn_radiation_wavelength     0.71073
_diffrn_radiation_source     'fine-focus sealed tube'
_diffrn_radiation_monochromator     graphite
_diffrn_measurement_device_type     'Bruker SMART CCD'
_diffrn_measurement_method     \w
_diffrn_detector_area_resol_mean     ?
_diffrn_reflns_number     13538
_diffrn_reflns_av_R_equivalents     0.0301
_diffrn_reflns_av_sigmaI/netI     0.0204
_diffrn_reflns_theta_min     2.56
_diffrn_reflns_theta_max     25.04
_diffrn_reflns_theta_full     25.04
_diffrn_measured_fraction_theta_max     1.000
_diffrn_measured_fraction_theta_full     1.000
_diffrn_reflns_limit_h_min     -12
_diffrn_reflns_limit_h_max     13
_diffrn_reflns_limit_k_min     -16
_diffrn_reflns_limit_k_max     18
_diffrn_reflns_limit_l_min     -18
_diffrn_reflns_limit_l_max     18
_diffrn_standards_number     0
_diffrn_standards_interval_count     .
_diffrn_standards_interval_time     .
_diffrn_standards_decay_%     0
_refine_special_details
;
Refinement of <i>F</i>^2^ against ALL reflections. The weighted <i>R</i>-factor
<i>wR</i> and goodness of fit <i>S</i> are based on <i>F</i>^2^, conventional
<i>R</i>-factors <i>R</i> are based on <i>F</i>, with <i>F</i> set to zero for
negative <i>F</i>^2^. The threshold expression of <i>F</i>^2^ >
\s(<i>F</i>^2^) is used only for calculating <i>R</i>-factors(gt) <i>etc</i>.
and is not relevant to the choice of reflections for refinement.
<i>R</i>-factors based on <i>F</i>^2^ are statistically about twice as large
as those based on <i>F</i>, and <i>R</i>- factors based on ALL data will be
even larger.
;
_reflns_number_total     2424
_reflns_number_gt     1991
_reflns_threshold_expression     I>2\s(I)
_refine_ls_structure_factor_coef     Fsqd
_refine_ls_matrix_type     full
_refine_ls_R_factor_all     0.0388
_refine_ls_R_factor_gt     0.0292
_refine_ls_wR_factor_gt     0.0701
_refine_ls_wR_factor_ref     0.0754
_refine_ls_goodness_of_fit_ref     1.033
_refine_ls_restrained_S_all     1.063
_refine_ls_number_reflns     2424
_refine_ls_number_parameters     209
_refine_ls_number_restraints     0
_refine_ls_hydrogen_treatment     constr
_refine_ls_weighting_scheme     calc
_refine_ls_weighting_details
         'calc w=1/[\s^2^(Fo^2^)+(0.0336P)^2^+1.5689P] where P=(Fo^2^+2Fc^2^)/3'
_atom_sites_solution_hydrogens     geom
_atom_sites_solution_primary     direct
_atom_sites_solution_secondary     difmap
_refine_ls_shift/su_max     0.001
_refine_ls_shift/su_mean     0.000
_refine_diff_density_max     0.255
_refine_diff_density_min     -0.222
_refine_ls_extinction_method     none
_refine_ls_extinction_coef     ?
loop_
    _atom_type_symbol
    _atom_type_description
    _atom_type_scat_dispersion_real
    _atom_type_scat_dispersion_imag
    _atom_type_scat_source
    'C' 'C' 0.0033 0.0016
                         'International Tables Vol C Tables 4.2.6.8 and 6.1.1.4'
    'H' 'H' 0.0000 0.0000
                         'International Tables Vol C Tables 4.2.6.8 and 6.1.1.4'
    'N' 'N' 0.0061 0.0033
                         'International Tables Vol C Tables 4.2.6.8 and 6.1.1.4'
    'O' 'O' 0.0106 0.0060
                         'International Tables Vol C Tables 4.2.6.8 and 6.1.1.4'
    'Ni' 'Ni' 0.3393 1.1124
                         'International Tables Vol C Tables 4.2.6.8 and 6.1.1.4'
    'S' 'S' 0.1246 0.1234
                         'International Tables Vol C Tables 4.2.6.8 and 6.1.1.4'
_computing_data_collection     'SMART (Siemens, 1996)'
_computing_cell_refinement     'SAINT (Siemens, 1996)'
_computing_data_reduction     'SAINT (Siemens, 1996)'
_computing_structure_solution     'SHELXS97 (Sheldrick, 2008)'
_computing_structure_refinement     'SHELXL97 (Sheldrick, 2008)'
_computing_molecular_graphics     'SHELXTL (Sheldrick, 2008)'
_computing_publication_material     'SHELXTL (Sheldrick, 2008)'
loop_
    _atom_site_type_symbol
    _atom_site_label
    _atom_site_fract_x
    _atom_site_fract_y
    _atom_site_fract_z
    _atom_site_U_iso_or_equiv
    _atom_site_adp_type
    _atom_site_calc_flag
    _atom_site_refinement_flags
    _atom_site_occupancy
    _atom_site_disorder_assembly
    _atom_site_disorder_group
    Ni Ni1 0.5000 0.0000 0.5000 0.03111(13) Uani d S 1 . .
    S S1 0.64988(5) 0.40238(4) 0.68338(4) 0.04007(17) Uani d . 1 . .
    O O1 0.6512(3) 0.42317(15) 0.77146(15) 0.0660(8) Uani d PU 0.833(4) A 1
    O O2 0.5613(3) 0.45099(16) 0.6392(2) 0.0928(12) Uani d PU 0.833(4) A 1
    O O3 0.7645(2) 0.41103(15) 0.64593(19) 0.0679(9) Uani d PU 0.833(4) A 1
    O O1' 0.5600(13) 0.4437(7) 0.7240(10) 0.071(3) Uani d PU 0.167(4) A 2
    O O2' 0.6567(14) 0.4346(7) 0.5970(8) 0.067(3) Uani d PU 0.167(4) A 2
    O O3' 0.7703(12) 0.4053(8) 0.7150(11) 0.070(3) Uani d PU 0.167(4) A 2
    O O4 0.55301(15) 0.12118(10) 0.46049(10) 0.0419(4) Uani d U 1 . .
    O O5 0.32791(14) 0.04268(11) 0.51454(10) 0.0457(4) Uani d U 1 . .
    H H5B 0.2809 0.0148 0.5466 0.069 Uiso d R 1 . .
    H H5C 0.2878 0.0539 0.4707 0.069 Uiso d R 1 . .
    O O6A 0.8209(4) 0.4456(7) 0.8924(4) 0.087(2) Uani d PU 0.637(18) . .
    O O6B 0.8230(7) 0.4993(10) 0.8633(7) 0.084(4) Uani d PU 0.363(18) . .
    H H6B 0.7886 0.4576 0.8376 0.125 Uiso d R 1 . .
    H H6A 0.8896 0.4591 0.8752 0.125 Uiso d R 1 . .
    N N1 0.52928(17) 0.02527(12) 0.63186(12) 0.0364(4) Uani d . 1 A .
    H H1A 0.4636 0.0100 0.6602 0.044 Uiso calc R 1 . .
    H H1B 0.5881 -0.0098 0.6497 0.044 Uiso calc R 1 . .
    N N2 0.54722(19) 0.26684(12) 0.43764(13) 0.0439(5) Uani d . 1 . .
    C C1 0.61336(19) 0.28983(14) 0.67466(13) 0.0342(5) Uani d . 1 A .
    C C2 0.49911(19) 0.26121(15) 0.68652(16) 0.0413(6) Uani d . 1 . .
    H H2 0.4404 0.3010 0.7016 0.050 Uiso calc R 1 A .
    C C3 0.4716(2) 0.17309(15) 0.67590(15) 0.0405(6) Uani d . 1 A .
    H H3 0.3945 0.1539 0.6841 0.049 Uiso calc R 1 . .
    C C4 0.5583(2) 0.11367(14) 0.65318(14) 0.0340(5) Uani d . 1 . .
    C C5 0.6738(2) 0.14216(15) 0.64516(16) 0.0435(6) Uani d . 1 A .
    H H5A 0.7332 0.1021 0.6326 0.052 Uiso calc R 1 . .
    C C6 0.7012(2) 0.22980(15) 0.65571(16) 0.0426(6) Uani d . 1 . .
    H H6 0.7790 0.2486 0.6501 0.051 Uiso calc R 1 A .
    C C7 0.5020(2) 0.19226(16) 0.46400(16) 0.0409(6) Uani d . 1 . .
    H H7 0.4264 0.1934 0.4868 0.049 Uiso calc R 1 . .
    C C8 0.6644(3) 0.26965(19) 0.4022(2) 0.0663(8) Uani d . 1 . .
    H H8A 0.7151 0.3036 0.4380 0.099 Uiso calc R 1 . .
    H H8B 0.6613 0.2962 0.3475 0.099 Uiso calc R 1 . .
    H H8C 0.6948 0.2110 0.3974 0.099 Uiso calc R 1 . .
    C C9 0.4834(3) 0.34922(18) 0.4453(2) 0.0702(9) Uani d . 1 . .
    H H9A 0.4083 0.3387 0.4715 0.105 Uiso calc R 1 . .
    H H9B 0.4713 0.3740 0.3904 0.105 Uiso calc R 1 . .
    H H9C 0.5284 0.3894 0.4790 0.105 Uiso calc R 1 . .
loop_
    _atom_site_aniso_label
    _atom_site_aniso_U_11
    _atom_site_aniso_U_22
    _atom_site_aniso_U_33
    _atom_site_aniso_U_12
    _atom_site_aniso_U_13
    _atom_site_aniso_U_23
    Ni1 0.0330(2) 0.0253(2) 0.0350(2) -0.00230(15) -0.00010(17) 0.00224(16)
    S1 0.0420(3) 0.0321(3) 0.0461(4) -0.0058(2) 0.0025(3) -0.0025(3)
    O1 0.097(2) 0.0512(14) 0.0500(15) -0.0101(13) 0.0151(14) -0.0190(11)
    O2 0.091(2) 0.0413(14) 0.146(3) -0.0075(14) -0.059(2) 0.0242(17)
    O3 0.0698(17) 0.0487(13) 0.085(2) -0.0243(12) 0.0369(16) -0.0132(14)
    O1' 0.078(7) 0.035(5) 0.099(7) -0.015(5) 0.039(6) -0.029(5)
    O2' 0.085(7) 0.039(5) 0.075(7) -0.011(5) 0.005(6) 0.009(5)
    O3' 0.063(6) 0.052(5) 0.096(7) -0.018(5) -0.021(6) -0.007(6)
    O4 0.0504(10) 0.0286(8) 0.0467(10) -0.0046(7) 0.0029(8) 0.0029(7)
    O5 0.0366(9) 0.0494(10) 0.0512(10) 0.0032(8) 0.0009(7) 0.0064(8)
    O6A 0.059(2) 0.111(5) 0.091(4) 0.009(3) 0.007(2) -0.036(3)
    O6B 0.074(4) 0.088(7) 0.089(6) -0.017(4) 0.012(4) -0.048(5)
    N1 0.0410(10) 0.0300(9) 0.0380(11) -0.0026(8) -0.0014(9) 0.0018(8)
    N2 0.0544(12) 0.0298(11) 0.0476(12) -0.0075(9) -0.0063(10) 0.0053(9)
    C1 0.0374(12) 0.0313(11) 0.0338(12) -0.0037(9) 0.0011(10) -0.0018(9)
    C2 0.0362(12) 0.0353(13) 0.0526(15) 0.0016(10) 0.0061(11) -0.0024(11)
    C3 0.0320(11) 0.0388(13) 0.0506(15) -0.0033(10) 0.0042(10) -0.0004(11)
    C4 0.0393(12) 0.0313(12) 0.0315(12) -0.0020(9) -0.0023(10) 0.0012(9)
    C5 0.0352(12) 0.0363(13) 0.0591(16) 0.0026(10) 0.0025(11) -0.0067(11)
    C6 0.0308(11) 0.0404(14) 0.0566(15) -0.0060(10) 0.0027(11) -0.0052(11)
    C7 0.0448(14) 0.0372(14) 0.0407(13) -0.0053(11) -0.0031(11) 0.0046(11)
    C8 0.072(2) 0.0506(17) 0.076(2) -0.0178(14) 0.0161(16) 0.0022(15)
    C9 0.072(2) 0.0375(15) 0.101(3) 0.0028(14) -0.0144(18) 0.0084(16)
_geom_special_details
;
All e.s.d.'s (except the e.s.d. in the dihedral angle between two l.s. planes)
are estimated using the full covariance matrix. The cell e.s.d.'s are taken
into account individually in the estimation of e.s.d.'s in distances, angles
and torsion angles; correlations between e.s.d.'s in cell parameters are only
used when they are defined by crystal symmetry. An approximate (isotropic)
treatment of cell e.s.d.'s is used for estimating e.s.d.'s involving l.s.
planes.
;
loop_
    _geom_bond_atom_site_label_1
    _geom_bond_atom_site_label_2
    _geom_bond_site_symmetry_2
    _geom_bond_distance
    _geom_bond_publ_flag
    Ni1 O4 . 2.0385(15) y
    Ni1 O4 5_656 2.0385(15) ?
    Ni1 O5 5_656 2.0664(15) ?
    Ni1 O5 . 2.0664(15) y
    Ni1 N1 5_656 2.1579(19) ?
    Ni1 N1 . 2.1579(19) y
    S1 O1' . 1.359(11) ?
    S1 O2 . 1.431(3) ?
    S1 O3 . 1.434(2) ?
    S1 O1 . 1.436(2) ?
    S1 O3' . 1.454(12) ?
    S1 O2' . 1.461(12) ?
    S1 C1 . 1.767(2) ?
    O4 C7 . 1.228(3) ?
    O5 H5B . 0.8499 ?
    O5 H5C . 0.8499 ?
    O6A O6B . 0.940(10) ?
    O6A H6B . 0.9632 ?
    O6A H6A . 0.8491 ?
    O6B H6B . 0.8500 ?
    O6B H6A . 0.9898 ?
    N1 C4 . 1.426(3) ?
    N1 H1A . 0.9000 ?
    N1 H1B . 0.9000 ?
    N2 C7 . 1.314(3) ?
    N2 C8 . 1.442(3) ?
    N2 C9 . 1.452(3) ?
    C1 C2 . 1.378(3) ?
    C1 C6 . 1.383(3) ?
    C2 C3 . 1.387(3) ?
    C2 H2 . 0.9300 ?
    C3 C4 . 1.382(3) ?
    C3 H3 . 0.9300 ?
    C4 C5 . 1.383(3) ?
    C5 C6 . 1.379(3) ?
    C5 H5A . 0.9300 ?
    C6 H6 . 0.9300 ?
    C7 H7 . 0.9300 ?
    C8 H8A . 0.9600 ?
    C8 H8B . 0.9600 ?
    C8 H8C . 0.9600 ?
    C9 H9A . 0.9600 ?
    C9 H9B . 0.9600 ?
    C9 H9C . 0.9600 ?
loop_
    _geom_angle_atom_site_label_1
    _geom_angle_atom_site_label_2
    _geom_angle_atom_site_label_3
    _geom_angle_site_symmetry_1
    _geom_angle_site_symmetry_3
    _geom_angle
    _geom_angle_publ_flag
    O4 Ni1 O4 . 5_656 180.0 n
    O4 Ni1 O5 . 5_656 88.41(7) n
    O4 Ni1 O5 5_656 5_656 91.59(7) ?
    O4 Ni1 O5 . . 91.59(7) n
    O4 Ni1 O5 5_656 . 88.41(7) ?
    O5 Ni1 O5 5_656 . 180.0 n
    O4 Ni1 N1 . 5_656 84.65(7) n
    O4 Ni1 N1 5_656 5_656 95.35(7) ?
    O5 Ni1 N1 5_656 5_656 88.85(7) ?
    O5 Ni1 N1 . 5_656 91.15(7) n
    O4 Ni1 N1 . . 95.35(7) n
    O4 Ni1 N1 5_656 . 84.65(7) ?
    O5 Ni1 N1 5_656 . 91.15(7) ?
    O5 Ni1 N1 . . 88.85(7) n
    N1 Ni1 N1 5_656 . 180.0 n
    O1' S1 O2 . . 58.0(8) ?
    O1' S1 O3 . . 146.3(5) ?
    O2 S1 O3 . . 112.5(2) ?
    O1' S1 O1 . . 56.1(8) ?
    O2 S1 O1 . . 111.9(2) ?
    O3 S1 O1 . . 112.05(17) ?
    O1' S1 O3' . . 121.5(9) ?
    O2 S1 O3' . . 144.2(5) ?
    O3 S1 O3' . . 45.0(6) ?
    O1 S1 O3' . . 69.2(7) ?
    O1' S1 O2' . . 109.3(9) ?
    O2 S1 O2' . . 53.2(6) ?
    O3 S1 O2' . . 62.0(6) ?
    O1 S1 O2' . . 147.5(5) ?
    O3' S1 O2' . . 105.4(9) ?
    O1' S1 C1 . . 108.1(5) ?
    O2 S1 C1 . . 107.36(13) ?
    O3 S1 C1 . . 105.55(12) ?
    O1 S1 C1 . . 107.01(12) ?
    O3' S1 C1 . . 106.0(5) ?
    O2' S1 C1 . . 105.3(5) ?
    C7 O4 Ni1 . . 130.13(16) ?
    Ni1 O5 H5B . . 120.0 ?
    Ni1 O5 H5C . . 118.3 ?
    H5B O5 H5C . . 105.0 ?
    O6B O6A H6B . . 53.0 ?
    O6B O6A H6A . . 67.0 ?
    H6B O6A H6A . . 90.6 ?
    O6A O6B H6B . . 64.9 ?
    O6A O6B H6A . . 52.1 ?
    H6B O6B H6A . . 88.7 ?
    C4 N1 Ni1 . . 115.77(14) ?
    C4 N1 H1A . . 108.3 ?
    Ni1 N1 H1A . . 108.3 ?
    C4 N1 H1B . . 108.3 ?
    Ni1 N1 H1B . . 108.3 ?
    H1A N1 H1B . . 107.4 ?
    C7 N2 C8 . . 120.6(2) ?
    C7 N2 C9 . . 121.7(2) ?
    C8 N2 C9 . . 117.7(2) ?
    C2 C1 C6 . . 119.7(2) ?
    C2 C1 S1 . . 121.02(17) ?
    C6 C1 S1 . . 119.27(17) ?
    C1 C2 C3 . . 120.0(2) ?
    C1 C2 H2 . . 120.0 ?
    C3 C2 H2 . . 120.0 ?
    C4 C3 C2 . . 120.4(2) ?
    C4 C3 H3 . . 119.8 ?
    C2 C3 H3 . . 119.8 ?
    C3 C4 C5 . . 119.3(2) ?
    C3 C4 N1 . . 121.1(2) ?
    C5 C4 N1 . . 119.4(2) ?
    C6 C5 C4 . . 120.3(2) ?
    C6 C5 H5A . . 119.9 ?
    C4 C5 H5A . . 119.9 ?
    C5 C6 C1 . . 120.2(2) ?
    C5 C6 H6 . . 119.9 ?
    C1 C6 H6 . . 119.9 ?
    O4 C7 N2 . . 124.3(2) ?
    O4 C7 H7 . . 117.9 ?
    N2 C7 H7 . . 117.9 ?
    N2 C8 H8A . . 109.5 ?
    N2 C8 H8B . . 109.5 ?
    H8A C8 H8B . . 109.5 ?
    N2 C8 H8C . . 109.5 ?
    H8A C8 H8C . . 109.5 ?
    H8B C8 H8C . . 109.5 ?
    N2 C9 H9A . . 109.5 ?
    N2 C9 H9B . . 109.5 ?
    H9A C9 H9B . . 109.5 ?
    N2 C9 H9C . . 109.5 ?
    H9A C9 H9C . . 109.5 ?
    H9B C9 H9C . . 109.5 ?
loop_
    _geom_hbond_atom_site_label_D
    _geom_hbond_atom_site_label_H
    _geom_hbond_atom_site_label_A
    _geom_hbond_site_symmetry_A
    _geom_hbond_distance_DH
    _geom_hbond_distance_HA
    _geom_hbond_distance_DA
    _geom_hbond_angle_DHA
    N1 H1A O1 3_646 0.90 2.15 2.992(3) 156
    N1 H1B O3 8_755 0.90 2.06 2.919(3) 160
    O5 H5B O6A 3_646 0.85 1.84 2.685(5) 174
    O5 H5B O6B 3_646 0.85 1.87 2.669(8) 156
    O5 H5C O3 4_456 0.85 1.95 2.743(3) 155
    O6A H6A O2 6_657 0.85 1.96 2.768(6) 158
    O6B H6B O1 . 0.85 1.95 2.694(8) 146
