# Supplementary material for: Bis(4-amino­benzene­sulfonato-κN)diaqua­bis(dimethyl­formamide-κO)nickel(II) dihydrate
Source: Acta Crystallogr Sect E Struct Rep Online. 2009 Jun 6;65(Pt 7):m724–5. doi: 10.1107/S1600536809020406 (PMC2969510; doi:10.1107/S1600536809020406)
Supplement: Supplementary file 2 [file e-65-0m724-Isup2.hkl]

# 
# h,k,l, Fc-squared, Fo-squared, sigma(Fo-squared) and status flag 
# 
data_I
_shelx_title ' 1 in Pbca' 
_shelx_refln_list_code          4 
_shelx_F_calc_maximum      297.14 
_exptl_crystal_F_000      1304.00 
_reflns_d_resolution_high  0.8396 
 
loop_ 
 _symmetry_equiv_pos_as_xyz 
 'x, y, z' 
 '-x+1/2, -y, z+1/2' 
 '-x, y+1/2, -z+1/2' 
 'x+1/2, -y+1/2, -z' 
 '-x, -y, -z' 
 'x-1/2, y, -z-1/2' 
 'x, -y-1/2, z-1/2' 
 '-x-1/2, y-1/2, z' 
 
_cell_length_a    11.3197 
_cell_length_b    15.2174 
_cell_length_c    15.9061 
_cell_angle_alpha  90.000 
_cell_angle_beta   90.000 
_cell_angle_gamma  90.000 
 
_shelx_F_squared_multiplier     1.000 
 
loop_ 
 _refln_index_h 
 _refln_index_k 
 _refln_index_l 
 _refln_F_squared_calc 
 _refln_F_squared_meas 
 _refln_F_squared_sigma 
 _refln_observed_status 
   2   0   0    44586.23    41190.18    661.49 o 
   4   0   0    15363.30    15576.81    153.73 o 
   6   0   0    45309.61    45001.32    523.50 o 
   8   0   0      383.00      406.17     19.76 o 
  10   0   0       81.94       46.35     11.77 o 
  12   0   0     1294.92     1257.42     70.06 o 
   2   1   0    53070.38    50547.34   1014.95 o 
   4   1   0      500.50      478.87     10.50 o 
   6   1   0        2.43       15.24      5.73 o 
   8   1   0     1179.51     1281.57     22.58 o 
  10   1   0      246.65      257.78     16.76 o 
  12   1   0      301.01      308.82     22.41 o 
   0   2   0    14571.84    14713.41    241.78 o 
   2   2   0       42.22       37.94      3.94 o 
   4   2   0      414.65      423.67      9.71 o 
   6   2   0     4992.93     4760.37     47.33 o 
   8   2   0      541.77      489.12     16.05 o 
  10   2   0       25.45       25.57     10.62 o 
  12   2   0     1071.59     1032.25     74.19 o 
   2   3   0     4134.65     4418.85     52.49 o 
   4   3   0     7273.24     8050.42     86.78 o 
   6   3   0     1240.34     1172.11     24.43 o 
   8   3   0     3463.38     3482.26     47.49 o 
  10   3   0       13.54       -1.74      8.52 o 
  12   3   0     1078.93     1152.33    120.77 o 
   0   4   0     6910.74     6492.44     86.20 o 
   2   4   0    10379.25    10448.24    111.03 o 
   4   4   0    13179.00    13016.64    133.61 o 
   6   4   0     5336.43     5459.97     54.26 o 
   8   4   0     1760.32     1682.57     38.47 o 
  10   4   0     6313.69     6135.12     92.38 o 
  12   4   0      284.33      293.45     34.25 o 
   2   5   0     1564.53     1773.50     22.55 o 
   4   5   0     6871.14     7249.54     87.72 o 
   6   5   0      190.24      215.45     11.87 o 
   8   5   0       88.74       85.91     12.02 o 
  10   5   0     1114.46     1176.96     36.17 o 
  12   5   0        7.65       15.31     25.62 o 
   0   6   0     4915.90     5434.75     79.44 o 
   2   6   0    31184.75    31296.08    309.89 o 
   4   6   0    15171.38    13667.95    180.46 o 
   6   6   0     1954.26     1998.26     35.12 o 
   8   6   0     1648.47     1663.04     40.39 o 
  10   6   0     3916.84     3949.89     88.20 o 
  12   6   0      266.20      327.64     35.68 o 
   2   7   0    19469.56    20420.74    157.66 o 
   4   7   0     1458.60     1306.97     30.68 o 
   6   7   0       58.89       61.52     10.60 o 
   8   7   0     3678.99     3520.10    181.25 o 
  10   7   0      432.62      429.54     25.46 o 
  12   7   0      220.33      239.57     29.47 o 
   0   8   0     9364.59    10441.44    114.82 o 
   2   8   0     9089.06     9054.20     83.40 o 
   4   8   0     6165.54     6188.91     84.39 o 
   6   8   0     2645.46     2519.67     81.52 o 
   8   8   0      117.94      185.65     17.80 o 
  10   8   0      277.41      265.77     22.31 o 
  12   8   0      245.32      241.93     40.59 o 
   2   9   0     1053.85      976.88     15.93 o 
   4   9   0     2470.70     2510.61     36.32 o 
   6   9   0     4297.20     4260.14     86.02 o 
   8   9   0      147.87      133.93     16.15 o 
  10   9   0        2.45        4.00     11.44 o 
   0  10   0     5558.74     5389.72     59.92 o 
   2  10   0      856.60      849.52     19.52 o 
   4  10   0      232.14      265.15     25.99 o 
   6  10   0     1209.17     1145.58     31.22 o 
   8  10   0     3607.30     3508.48     68.56 o 
  10  10   0        6.58        4.47     12.76 o 
   2  11   0      869.81      840.34     23.67 o 
   4  11   0     1015.62      978.47     26.98 o 
   6  11   0      108.44      117.00     17.43 o 
   8  11   0      427.30      404.01     25.71 o 
  10  11   0      138.21      113.87     18.95 o 
   0  12   0     1962.50     1942.16     86.59 o 
   2  12   0      375.65      338.65     14.51 o 
   4  12   0     2145.72     2021.95     40.72 o 
   6  12   0     2521.90     2363.36     46.90 o 
   8  12   0     2649.79     2508.40     59.93 o 
  10  12   0      263.41      238.41     25.00 o 
   2  13   0      165.93      177.78     24.75 o 
   4  13   0      636.69      628.71     24.00 o 
   6  13   0      358.43      328.94     20.63 o 
   8  13   0      603.69      597.09     32.02 o 
   0  14   0       32.31       44.28     26.93 o 
   2  14   0      310.19      423.22     36.04 o 
   4  14   0      603.67      618.44     39.90 o 
   6  14   0      196.74      215.39     18.69 o 
   8  14   0      895.62      911.13     42.36 o 
   2  15   0      165.77      186.73     30.15 o 
   4  15   0     1085.46      973.29     31.16 o 
   6  15   0      374.98      381.38     37.93 o 
   0  16   0        4.88      -11.29     27.01 o 
   2  16   0     2547.68     2564.86     83.37 o 
   4  16   0     1931.89     2084.26     74.29 o 
   6  16   0       26.14       35.58     11.66 o 
   2  17   0      231.76      251.33     35.45 o 
   4  17   0        4.66       14.57     29.71 o 
   0  18   0      695.21      568.48     67.03 o 
   1   1   1    22802.05    22368.65    234.55 o 
   2   1   1     6607.82     6816.27     49.33 o 
   3   1   1    16114.55    16100.48    103.22 o 
   4   1   1       96.03      119.68      4.53 o 
   5   1   1    12266.80    12382.17     84.99 o 
   6   1   1     3370.85     3677.49     33.57 o 
   7   1   1     1176.74     1133.34     15.75 o 
   8   1   1     1449.52     1458.55     19.25 o 
   9   1   1     1127.10     1112.84     17.64 o 
  10   1   1       10.04       13.40      4.73 o 
  11   1   1      984.42     1012.98     25.12 o 
  12   1   1      278.88      326.55     15.80 o 
  13   1   1      187.29      198.46     18.16 o 
   0   2   1    14447.71    15276.67    177.21 o 
   1   2   1     1598.54     1667.23     15.70 o 
   2   2   1     8683.26     8939.05     55.45 o 
   3   2   1     1629.64     1697.16     16.14 o 
   4   2   1     6162.31     6213.14     45.93 o 
   5   2   1     2971.77     3104.74     28.27 o 
   6   2   1      295.54      226.84      6.82 o 
   7   2   1      644.52      646.81     11.71 o 
   8   2   1      805.01      850.05     14.98 o 
   9   2   1      205.62      226.61      9.02 o 
  10   2   1      687.62      722.67     20.74 o 
  11   2   1       45.52       38.92      8.56 o 
  12   2   1       63.39       41.08     10.36 o 
  13   2   1        9.10        3.05      7.48 o 
   1   3   1     8809.01     8825.87     52.08 o 
   2   3   1      591.90      589.29     10.03 o 
   3   3   1     5168.64     5313.00     36.85 o 
   4   3   1      348.22      399.34     11.41 o 
   5   3   1     5421.27     5321.88     39.10 o 
   6   3   1       89.74      130.22      6.44 o 
   7   3   1     6456.80     6357.66     48.66 o 
   8   3   1      464.89      467.59     11.98 o 
   9   3   1     1934.21     1903.55     29.82 o 
  10   3   1      426.74      468.06     17.72 o 
  11   3   1      739.70      742.51     22.69 o 
  12   3   1       86.92       68.89     11.00 o 
  13   3   1      340.90      373.95     22.39 o 
   0   4   1    40241.96    40452.47    328.75 o 
   1   4   1     2943.86     2989.72     21.64 o 
   2   4   1     4502.62     4466.18     32.66 o 
   3   4   1      947.12     1023.44     13.60 o 
   4   4   1      846.90      714.93     10.12 o 
   5   4   1      478.15      543.22      9.85 o 
   6   4   1     1313.61     1458.84     18.53 o 
   7   4   1       25.56       25.06      4.24 o 
   8   4   1       75.55       74.47      7.11 o 
   9   4   1        0.75        3.25      7.45 o 
  10   4   1      929.54      810.59     22.85 o 
  11   4   1      164.00      150.01     13.12 o 
  12   4   1        9.60        5.22      8.66 o 
  13   4   1        5.52        3.81     10.07 o 
   1   5   1     7716.68     7469.40     47.16 o 
   2   5   1     7481.31     7186.76     49.66 o 
   3   5   1     6217.05     6192.94     44.64 o 
   4   5   1     3553.00     3738.13     33.36 o 
   5   5   1     9338.33     9365.51    120.53 o 
   6   5   1      807.85      758.58     14.69 o 
   7   5   1     8676.53     8487.07     83.44 o 
   8   5   1     2575.85     2510.37     38.42 o 
   9   5   1     2268.71     2306.39     40.57 o 
  10   5   1       79.91       83.22     12.19 o 
  11   5   1     1186.14     1225.28     30.44 o 
  12   5   1      279.66      299.32     19.04 o 
   0   6   1      607.17      801.83     12.15 o 
   1   6   1     3736.39     3920.84     27.17 o 
   2   6   1     1457.61     1556.13     14.73 o 
   3   6   1     4749.38     5196.59     39.75 o 
   4   6   1       68.70      123.96      6.03 o 
   5   6   1      993.83     1018.33     16.79 o 
   6   6   1      637.48      715.27     20.05 o 
   7   6   1      933.16      916.38     22.09 o 
   8   6   1        2.93       -6.54      4.81 o 
   9   6   1        9.42        8.60      6.35 o 
  10   6   1      208.27      195.43     13.36 o 
  11   6   1      121.83      133.18     13.20 o 
  12   6   1       21.90        4.12      9.12 o 
   1   7   1    16960.45    17052.88     91.29 o 
   2   7   1     4578.78     4921.26     35.56 o 
   3   7   1     3126.34     3124.11     28.09 o 
   4   7   1       79.35       90.23      8.22 o 
   5   7   1     1424.79     1344.54     21.18 o 
   6   7   1     1270.26     1218.93     24.88 o 
   7   7   1     1765.19     1782.68     45.95 o 
   8   7   1      433.21      423.99     14.75 o 
   9   7   1      111.86      114.86     11.08 o 
  10   7   1       17.81       11.18      8.25 o 
  11   7   1      189.31      180.46     24.19 o 
  12   7   1       20.62       22.07     10.05 o 
   0   8   1    13709.84    14324.56    106.67 o 
   1   8   1      856.24      880.81     10.11 o 
   2   8   1       80.77       78.79      4.03 o 
   3   8   1      199.89      296.71     12.91 o 
   4   8   1      493.26      476.63     12.91 o 
   5   8   1       58.98       48.00      7.19 o 
   6   8   1     2190.43     2180.12     35.56 o 
   7   8   1        7.50        1.29      6.38 o 
   8   8   1     1363.79     1346.33     32.42 o 
   9   8   1      730.77      703.56     22.48 o 
  10   8   1      327.86      290.79     16.35 o 
  11   8   1        5.33       -3.11      9.15 o 
  12   8   1       72.84       82.39     20.91 o 
   1   9   1     4412.22     4287.97     28.88 o 
   2   9   1       13.77       20.88      3.34 o 
   3   9   1     9010.44     8541.04     77.85 o 
   4   9   1     1065.15     1120.31     20.20 o 
   5   9   1     1755.56     1693.09     25.93 o 
   6   9   1     2507.80     2371.74     35.06 o 
   7   9   1       11.79        0.06      5.74 o 
   8   9   1      101.48       94.06     10.38 o 
   9   9   1     1211.69     1232.37     44.07 o 
  10   9   1       16.76        6.65      7.82 o 
  11   9   1      293.04      273.54     19.19 o 
   0  10   1     2909.66     2874.54     32.16 o 
   1  10   1       67.65       88.74      6.60 o 
   2  10   1      785.69      692.74     15.76 o 
   3  10   1       57.04       47.17      8.61 o 
   4  10   1       44.08       58.52      7.39 o 
   5  10   1      781.65      761.05     18.23 o 
   6  10   1       53.05       37.34      7.63 o 
   7  10   1       21.01       20.54      6.87 o 
   8  10   1      112.30       95.53     11.06 o 
   9  10   1       23.14       13.19      8.34 o 
  10  10   1      134.96       81.90     13.31 o 
  11  10   1        0.43        7.86     10.53 o 
   1  11   1     4931.12     4699.77     43.02 o 
   2  11   1     2131.42     2121.66     26.95 o 
   3  11   1     9603.00     9332.95     78.81 o 
   4  11   1     1417.25     1327.58     30.70 o 
   5  11   1     1762.13     1620.17     27.46 o 
   6  11   1      104.33      101.13      8.24 o 
   7  11   1      849.25      836.29     23.00 o 
   8  11   1     1226.99     1246.86     28.93 o 
   9  11   1     1677.22     1646.30     34.62 o 
  10  11   1        2.41       -6.16      9.89 o 
   0  12   1      795.38      846.06     28.22 o 
   1  12   1      117.77      117.65      7.99 o 
   2  12   1     1806.32     1755.29     25.23 o 
   3  12   1      499.61      472.50     14.20 o 
   4  12   1      778.39      746.40     19.11 o 
   5  12   1      658.60      593.00     15.35 o 
   6  12   1      602.27      581.96     17.77 o 
   7  12   1        3.43       -2.81      6.80 o 
   8  12   1        7.29        4.76      8.82 o 
   9  12   1        0.46        2.37     10.14 o 
  10  12   1       94.63       76.62     14.18 o 
   1  13   1       60.71       65.24     11.03 o 
   2  13   1       57.19       33.49      5.71 o 
   3  13   1      189.98      221.82     11.78 o 
   4  13   1      137.02      145.70      9.55 o 
   5  13   1      311.17      329.15     14.00 o 
   6  13   1       59.68       60.93      8.70 o 
   7  13   1      450.08      440.31     16.99 o 
   8  13   1        0.10      -14.07      9.38 o 
   9  13   1      893.25      932.37     36.85 o 
   0  14   1        9.89       29.83     21.97 o 
   1  14   1      154.27      149.66     19.72 o 
   2  14   1      464.39      447.56     26.80 o 
   3  14   1      112.51      115.50      9.70 o 
   4  14   1      284.53      319.65     14.21 o 
   5  14   1       42.14       18.84      6.55 o 
   6  14   1      105.65      112.75      9.93 o 
   7  14   1       33.24       24.61      8.50 o 
   8  14   1      247.41      218.89     18.37 o 
   1  15   1     2425.98     2528.25     55.81 o 
   2  15   1      142.30      141.03     20.09 o 
   3  15   1     1105.61     1081.12     37.64 o 
   4  15   1      207.44      197.83     18.42 o 
   5  15   1      755.12      761.81     27.04 o 
   6  15   1      257.68      270.30     14.88 o 
   7  15   1     1191.85     1251.13     31.17 o 
   0  16   1        1.38       12.64     20.52 o 
   1  16   1      100.11      109.02     19.33 o 
   2  16   1        6.97       44.14     16.34 o 
   3  16   1       35.06       36.08     15.57 o 
   4  16   1        0.16        5.85     14.57 o 
   5  16   1       40.20       31.49      9.93 o 
   6  16   1      169.19      189.41     13.90 o 
   1  17   1      869.04      908.53     65.03 o 
   2  17   1      234.95      305.67     39.18 o 
   3  17   1      627.74      604.67     32.98 o 
   4  17   1       59.52       63.87     18.20 o 
   0  18   1      779.01      907.56     55.79 o 
   1  18   1      151.20      189.66     23.94 o 
   0   0   2     5204.38     4928.04     88.48 o 
   1   0   2    15425.25    15426.31    180.14 o 
   2   0   2    31034.57    31080.60    293.47 o 
   3   0   2      426.06      372.51     14.36 o 
   4   0   2    24754.19    24530.77    526.61 o 
   5   0   2      297.11      343.23     14.78 o 
   6   0   2     3318.81     3241.13     56.54 o 
   7   0   2      448.00      459.55     19.86 o 
   8   0   2      144.20      114.17     12.79 o 
   9   0   2      397.75      424.53     15.86 o 
  10   0   2     2104.74     2212.18     35.39 o 
  11   0   2       50.85       40.90      7.91 o 
  12   0   2      806.80      875.67     72.50 o 
  13   0   2       60.80      137.46     23.03 o 
   1   1   2     4994.94     5138.66     60.23 o 
   2   1   2     3644.63     3757.34     30.35 o 
   3   1   2     3519.93     3531.24     30.11 o 
   4   1   2     5502.26     5669.92     46.12 o 
   5   1   2       10.41       11.08      3.21 o 
   6   1   2     2505.52     2701.88     29.46 o 
   7   1   2      339.59      392.59     11.78 o 
   8   1   2       32.87       32.68      6.95 o 
   9   1   2        4.06        5.74      3.67 o 
  10   1   2       36.72       43.42      5.85 o 
  11   1   2       22.13        4.86      6.24 o 
  12   1   2        3.74        6.00      6.29 o 
  13   1   2        6.05       12.68      9.14 o 
   0   2   2     5739.36     5737.84     71.99 o 
   1   2   2       13.95       12.72      2.20 o 
   2   2   2     2179.35     2316.13     20.84 o 
   3   2   2     6229.13     6337.34     48.81 o 
   4   2   2     5789.87     5564.19     45.57 o 
   5   2   2     4552.52     5277.74     45.52 o 
   6   2   2     5475.98     5711.03     50.38 o 
   7   2   2      489.46      501.88     13.77 o 
   8   2   2     1764.25     1714.62     28.72 o 
   9   2   2     1600.41     1658.13     23.51 o 
  10   2   2     2988.68     2967.30     43.20 o 
  11   2   2      152.42      131.06     11.99 o 
  12   2   2      702.04      712.12     23.26 o 
  13   2   2        0.46       -2.35      6.90 o 
   1   3   2    13188.03    13008.37     75.06 o 
   2   3   2    15386.31    15319.97     88.10 o 
   3   3   2     5479.51     5276.30     39.37 o 
   4   3   2     3677.65     3675.23     33.02 o 
   5   3   2        2.58        3.52      3.03 o 
   6   3   2      244.52      185.28      7.65 o 
   7   3   2      866.77      791.27     16.59 o 
   8   3   2     3570.13     3577.16     35.80 o 
   9   3   2     3640.99     3459.76     45.58 o 
  10   3   2      159.53      124.53     11.38 o 
  11   3   2      148.07      153.70     12.99 o 
  12   3   2      128.81      102.49     12.12 o 
  13   3   2      139.80       98.78     12.79 o 
   0   4   2    18049.59    17909.37    137.12 o 
   1   4   2    11927.26    11609.34     65.31 o 
   2   4   2       16.62       26.53      4.06 o 
   3   4   2      193.17      206.69      5.69 o 
   4   4   2      321.85      304.53      6.74 o 
   5   4   2     2911.60     2889.03     27.47 o 
   6   4   2     8501.38     8141.93     57.41 o 
   7   4   2      586.52      598.28     12.35 o 
   8   4   2     1571.54     1555.55     36.30 o 
   9   4   2      169.94      164.92     13.61 o 
  10   4   2       55.18       43.75      8.97 o 
  11   4   2     1209.17     1110.91     28.06 o 
  12   4   2      921.19      894.92     26.69 o 
  13   4   2        1.41        7.70      9.45 o 
   1   5   2     5205.45     5271.81     35.61 o 
   2   5   2     4009.05     4199.65     28.40 o 
   3   5   2     1250.22     1351.66     15.62 o 
   4   5   2      762.66      753.40     10.18 o 
   5   5   2      504.98      521.25      9.96 o 
   6   5   2       23.48       26.35      3.45 o 
   7   5   2       14.12       10.14      5.85 o 
   8   5   2      188.98      215.44     14.22 o 
   9   5   2      264.11      268.94     16.55 o 
  10   5   2       13.44       12.63      7.45 o 
  11   5   2       20.71        7.38      8.27 o 
  12   5   2        7.63       -3.22      7.75 o 
   0   6   2    29142.47    28401.86    215.54 o 
   1   6   2     4654.91     4760.83     36.56 o 
   2   6   2     3324.28     3146.96     22.50 o 
   3   6   2      626.88      686.13     11.16 o 
   4   6   2     2880.48     2827.56     32.36 o 
   5   6   2       56.55       47.85      5.17 o 
   6   6   2     8313.03     8241.92     81.21 o 
   7   6   2      225.54      223.75     12.56 o 
   8   6   2     4829.46     4809.13     66.31 o 
   9   6   2      261.27      240.31     16.72 o 
  10   6   2      679.31      640.23     22.06 o 
  11   6   2       46.21       35.34      9.86 o 
  12   6   2      913.42      921.33     30.80 o 
   1   7   2     1409.95     1537.17     15.39 o 
   2   7   2       59.95       79.75      3.87 o 
   3   7   2     1560.65     1586.04     18.54 o 
   4   7   2      576.38      596.86     11.01 o 
   5   7   2       60.78       57.38      6.95 o 
   6   7   2     1469.52     1493.08     50.18 o 
   7   7   2     1178.35     1205.05     26.19 o 
   8   7   2      126.45      143.02     13.74 o 
   9   7   2       13.35       -1.28      8.30 o 
  10   7   2       58.70       37.68      9.68 o 
  11   7   2       16.14       15.01      8.90 o 
  12   7   2       60.85       63.25     11.78 o 
   0   8   2     6239.74     6303.15     60.00 o 
   1   8   2      163.62      178.13      5.91 o 
   2   8   2     8791.76     8845.33     53.00 o 
   3   8   2      287.36      274.03      9.41 o 
   4   8   2     2753.43     2770.60     32.29 o 
   5   8   2      350.60      336.25     13.51 o 
   6   8   2      251.19      242.28     12.17 o 
   7   8   2      398.65      363.43     16.39 o 
   8   8   2      723.55      728.99     25.75 o 
   9   8   2        0.19        0.33      6.72 o 
  10   8   2      143.28      116.42     13.13 o 
  11   8   2        8.87        3.11      8.95 o 
  12   8   2       16.12        5.68     10.12 o 
   1   9   2       35.71       51.17      4.34 o 
   2   9   2     1172.53     1202.52     16.07 o 
   3   9   2      481.59      502.73     12.64 o 
   4   9   2       40.60       36.80      7.18 o 
   5   9   2     1171.20     1123.26     21.25 o 
   6   9   2      561.58      578.99     17.64 o 
   7   9   2      119.58      112.32     11.73 o 
   8   9   2       95.26      109.79     13.76 o 
   9   9   2       65.21       75.16     10.59 o 
  10   9   2        1.34        0.15      8.70 o 
  11   9   2      182.19      174.41     17.42 o 
   0  10   2       18.21       24.20      5.60 o 
   1  10   2     1352.74     1371.51     16.47 o 
   2  10   2     7754.15     7583.72     65.51 o 
   3  10   2       20.39       12.50      5.07 o 
   4  10   2     7722.72     7493.00     66.80 o 
   5  10   2      614.75      621.70     24.89 o 
   6  10   2      423.53      395.00     14.69 o 
   7  10   2       52.69       70.65     12.52 o 
   8  10   2     1208.45     1338.40     35.74 o 
   9  10   2      326.27      264.13     17.66 o 
  10  10   2     1925.47     1949.21     60.00 o 
  11  10   2       89.83      108.61     16.43 o 
   1  11   2      477.28      466.11     12.13 o 
   2  11   2       49.80       55.02      7.55 o 
   3  11   2       11.69       26.97      6.88 o 
   4  11   2       76.28       96.18      8.35 o 
   5  11   2       87.39       76.99      8.90 o 
   6  11   2       72.80       56.04      9.39 o 
   7  11   2       47.00       54.95     10.58 o 
   8  11   2       29.46       33.59      8.99 o 
   9  11   2       63.20       34.13     11.45 o 
  10  11   2        2.40       -4.29     10.10 o 
   0  12   2       12.49       21.54      9.34 o 
   1  12   2       82.83       82.71      8.97 o 
   2  12   2     2224.53     2182.06     31.18 o 
   3  12   2      571.48      545.69     16.53 o 
   4  12   2     1756.82     1754.27     29.04 o 
   5  12   2      230.91      250.91     13.32 o 
   6  12   2      103.10      105.48     11.39 o 
   7  12   2       72.32       74.33      9.56 o 
   8  12   2      633.25      611.35     24.70 o 
   9  12   2       34.91       29.34     12.74 o 
  10  12   2      835.28      977.80     32.29 o 
   1  13   2      444.90      409.55     21.41 o 
   2  13   2      146.66      152.48     10.87 o 
   3  13   2       86.54       85.48      9.40 o 
   4  13   2       85.66       94.17      9.92 o 
   5  13   2       83.05       89.31     10.05 o 
   6  13   2      128.55      148.17     12.48 o 
   7  13   2      837.39      847.99     28.21 o 
   8  13   2      210.98      197.20     15.56 o 
   9  13   2       62.57       71.52     12.51 o 
   0  14   2     1790.52     1834.03     64.47 o 
   1  14   2       32.35       24.91     13.96 o 
   2  14   2     1918.09     1850.95     38.12 o 
   3  14   2       33.59       22.89      7.65 o 
   4  14   2     1544.39     1482.82     35.99 o 
   5  14   2       31.65       39.26      7.74 o 
   6  14   2     1343.74     1345.21     31.96 o 
   7  14   2       35.98       39.66      9.50 o 
   8  14   2      730.71      697.48     29.26 o 
   1  15   2        6.14       38.92     15.27 o 
   2  15   2      158.04      174.79     20.91 o 
   3  15   2      133.85      129.68     12.39 o 
   4  15   2       65.43       73.92     10.31 o 
   5  15   2        3.50        4.28      7.50 o 
   6  15   2        1.03       -2.58      7.85 o 
   7  15   2       34.52       33.22      9.45 o 
   0  16   2     2782.48     2989.32     89.53 o 
   1  16   2      596.54      568.17     30.91 o 
   2  16   2      638.66      659.04     32.53 o 
   3  16   2       29.71       46.01     15.38 o 
   4  16   2      237.99      253.08     24.07 o 
   5  16   2       35.07       34.52      9.92 o 
   6  16   2      705.50      726.61     31.08 o 
   1  17   2      166.37      201.69     23.67 o 
   2  17   2      233.85      271.36     25.79 o 
   3  17   2      136.16      130.38     20.70 o 
   4  17   2       38.83       26.67     16.43 o 
   0  18   2      451.99      531.96     69.36 o 
   1   1   3    21602.12    22072.51    163.77 o 
   2   1   3     4941.99     5146.33     37.84 o 
   3   1   3     1369.92     1331.75     14.40 o 
   4   1   3     3044.01     3141.29     27.51 o 
   5   1   3     4162.93     3914.69     36.72 o 
   6   1   3      118.63      124.94     15.39 o 
   7   1   3     8371.29     8217.19     69.46 o 
   8   1   3      543.93      556.58     14.09 o 
   9   1   3       63.22       76.96      7.59 o 
  10   1   3        1.29       -7.54      5.67 o 
  11   1   3      861.79      842.12     19.47 o 
  12   1   3        0.26       -8.49      5.66 o 
  13   1   3     1117.36     1043.28     33.87 o 
   0   2   3     4783.07     4959.01     55.61 o 
   1   2   3     2814.76     2864.94     23.67 o 
   2   2   3      112.28      153.21      7.41 o 
   3   2   3     2454.06     2401.53     20.35 o 
   4   2   3      924.00      965.10     14.14 o 
   5   2   3       33.58       38.70      4.08 o 
   6   2   3     1635.96     1632.67     21.83 o 
   7   2   3      234.84      300.05     10.13 o 
   8   2   3       79.83       75.68      6.85 o 
   9   2   3     2197.55     2222.76     30.93 o 
  10   2   3       80.87       94.36     10.78 o 
  11   2   3       27.61       37.19      8.66 o 
  12   2   3       11.08       12.92      9.22 o 
  13   2   3       40.28       60.35     11.94 o 
   1   3   3    11037.83    11665.81     65.40 o 
   2   3   3       23.09       32.86      3.55 o 
   3   3   3      683.38      649.94      9.84 o 
   4   3   3      850.86      926.75     14.51 o 
   5   3   3    12899.86    13382.97     92.17 o 
   6   3   3      360.77      359.47     14.82 o 
   7   3   3      682.84      638.47     14.02 o 
   8   3   3       35.88       27.75      5.44 o 
   9   3   3      310.41      331.91     14.48 o 
  10   3   3       76.25       65.36     12.83 o 
  11   3   3     1220.56     1302.98     39.72 o 
  12   3   3       20.00       11.00      8.40 o 
  13   3   3      135.41      122.67     17.46 o 
   0   4   3      236.33      243.43      7.81 o 
   1   4   3      237.15      239.68      5.44 o 
   2   4   3      158.42      153.94      5.19 o 
   3   4   3      661.49      790.05     10.71 o 
   4   4   3       76.12       53.89      3.68 o 
   5   4   3       23.95       21.77      3.52 o 
   6   4   3      444.31      406.65      9.70 o 
   7   4   3      319.36      298.25      9.24 o 
   8   4   3      254.01      280.18     12.68 o 
   9   4   3        6.62        2.64      7.04 o 
  10   4   3       10.29       17.63      9.96 o 
  11   4   3      486.53      478.54     20.03 o 
  12   4   3        1.01       -4.38      8.40 o 
   1   5   3     4287.13     4509.64     30.73 o 
   2   5   3        3.84       10.47      3.84 o 
   3   5   3     7896.47     7463.75     51.87 o 
   4   5   3     1738.47     1686.47     18.80 o 
   5   5   3     4200.78     3724.16     32.62 o 
   6   5   3      933.14      896.02     16.05 o 
   7   5   3      458.78      386.55     14.32 o 
   8   5   3        0.51        3.46      6.67 o 
   9   5   3     4453.17     4431.76     68.74 o 
  10   5   3       20.34       23.88      9.53 o 
  11   5   3     2300.91     2299.40     42.30 o 
  12   5   3       49.71       72.92     11.89 o 
   0   6   3      265.50      304.99      9.59 o 
   1   6   3     3456.79     3337.40     26.04 o 
   2   6   3      467.23      575.39     10.33 o 
   3   6   3      615.91      656.01     11.19 o 
   4   6   3       31.35       35.14      4.05 o 
   5   6   3      466.77      502.76     12.95 o 
   6   6   3      126.89      112.73     11.92 o 
   7   6   3     1475.09     1502.98     33.26 o 
   8   6   3       74.34       98.07     12.02 o 
   9   6   3      111.26      107.83     14.38 o 
  10   6   3       62.20       53.28     11.71 o 
  11   6   3       24.06       24.51     12.47 o 
  12   6   3       97.03       73.67     12.49 o 
   1   7   3       73.72      121.85      5.06 o 
   2   7   3     1952.40     1960.38     18.37 o 
   3   7   3     5239.24     4959.56     36.91 o 
   4   7   3        0.10        3.78      3.58 o 
   5   7   3     3397.46     3395.19     47.13 o 
   6   7   3       27.03       37.42      8.24 o 
   7   7   3       15.21       12.87      8.04 o 
   8   7   3      212.86      204.81     15.51 o 
   9   7   3     1275.90     1329.13     38.04 o 
  10   7   3       19.85       29.99     11.95 o 
  11   7   3      314.59      326.01     19.11 o 
  12   7   3       16.01       13.32     11.46 o 
   0   8   3     1127.25     1145.34     42.69 o 
   1   8   3     6863.70     6472.68     44.05 o 
   2   8   3      270.04      282.29      8.14 o 
   3   8   3       44.74       66.65      5.42 o 
   4   8   3     1501.04     1452.36     22.52 o 
   5   8   3     5074.16     4986.71     57.83 o 
   6   8   3       60.23       41.93      8.25 o 
   7   8   3        8.78       18.43      8.78 o 
   8   8   3       19.61       14.84      9.67 o 
   9   8   3      660.80      600.53     25.16 o 
  10   8   3      137.27      178.42     24.67 o 
  11   8   3      354.08      355.41     23.10 o 
   1   9   3     6753.09     6528.18     45.39 o 
   2   9   3      706.59      726.07     12.85 o 
   3   9   3     2086.11     2075.47     32.90 o 
   4   9   3       14.35       -0.62      5.13 o 
   5   9   3     1348.13     1325.32     23.19 o 
   6   9   3        1.04        7.22      7.42 o 
   7   9   3     7705.77     7527.05     95.69 o 
   8   9   3      158.99      138.74     16.01 o 
   9   9   3      928.75      898.67     38.21 o 
  10   9   3        0.16       -1.69      7.53 o 
  11   9   3      281.94      283.66     19.91 o 
   0  10   3      924.31      903.09     19.32 o 
   1  10   3      939.64     1033.50     14.55 o 
   2  10   3      103.35      119.78      7.35 o 
   3  10   3       56.69       48.09      7.02 o 
   4  10   3      447.70      461.25     16.10 o 
   5  10   3      282.08      259.32     12.33 o 
   6  10   3      139.46      129.83     12.31 o 
   7  10   3      584.53      569.61     25.10 o 
   8  10   3        0.01       -6.45      9.40 o 
   9  10   3      129.81      143.67     16.69 o 
  10  10   3        5.64       19.89      9.68 o 
  11  10   3       41.06       68.45     13.35 o 
   1  11   3     2278.58     2237.84     26.97 o 
   2  11   3       59.59       57.30      7.63 o 
   3  11   3      134.87      101.25      9.12 o 
   4  11   3        2.94        6.61      6.14 o 
   5  11   3     1777.43     1762.00     29.11 o 
   6  11   3       88.89       69.80      9.17 o 
   7  11   3     3086.46     3161.51     46.11 o 
   8  11   3        6.75       12.59      9.49 o 
   9  11   3      308.18      309.40     19.91 o 
  10  11   3        0.89        1.42      8.86 o 
   0  12   3      388.39      374.74     20.44 o 
   1  12   3     1869.23     1763.08     27.24 o 
   2  12   3      246.20      277.35     12.71 o 
   3  12   3      116.94      152.54     10.98 o 
   4  12   3      153.65      140.57     11.21 o 
   5  12   3     1438.26     1370.22     26.45 o 
   6  12   3       50.95       42.36      8.75 o 
   7  12   3      151.99      155.48     17.40 o 
   8  12   3        0.66        7.13      9.53 o 
   9  12   3       11.84       11.76      8.72 o 
   1  13   3      275.56      296.45     16.83 o 
   2  13   3      521.29      521.07     20.40 o 
   3  13   3     2905.41     2792.10     38.20 o 
   4  13   3        0.23        6.43      7.06 o 
   5  13   3      325.28      316.85     15.16 o 
   6  13   3       43.69       30.30      8.85 o 
   7  13   3      856.31      879.91     25.79 o 
   8  13   3       31.44       23.85      8.63 o 
   9  13   3      823.10      828.31     27.52 o 
   0  14   3     2336.15     2308.96     72.24 o 
   1  14   3      332.49      333.23     23.49 o 
   2  14   3      463.73      499.97     21.65 o 
   3  14   3       73.19       41.47      8.71 o 
   4  14   3       31.59       40.10      8.98 o 
   5  14   3      835.21      819.26     25.22 o 
   6  14   3      222.86      226.15     15.00 o 
   7  14   3       22.57       10.87      9.63 o 
   8  14   3        7.51       14.29     10.25 o 
   1  15   3     1046.64     1032.11     37.04 o 
   2  15   3      223.80      191.89     20.85 o 
   3  15   3     4154.16     4190.30     79.93 o 
   4  15   3       21.79       18.31      9.69 o 
   5  15   3      834.01      805.00     23.28 o 
   6  15   3       64.26       63.31      9.28 o 
   7  15   3       33.76       47.85     10.70 o 
   0  16   3       26.00       76.96     25.27 o 
   1  16   3        3.29      -20.87     14.09 o 
   2  16   3        6.80       -1.51     13.75 o 
   3  16   3       38.73       42.16     16.25 o 
   4  16   3        3.83       -7.16     10.46 o 
   5  16   3       28.44       22.96      8.72 o 
   1  17   3      478.02      483.74     30.52 o 
   2  17   3       12.57        7.37     15.40 o 
   3  17   3     1418.37     1501.08     59.01 o 
   4  17   3        0.54       -3.29     15.53 o 
   0   0   4     6143.70     6166.81     85.20 o 
   1   0   4    46117.76    44550.54    420.29 o 
   2   0   4    16853.47    16684.29    166.28 o 
   3   0   4     3208.47     3337.04     44.01 o 
   4   0   4     2768.13     2752.84     40.04 o 
   5   0   4      472.20      380.41     22.67 o 
   6   0   4     4776.81     4449.32     61.06 o 
   7   0   4     1544.21     1688.50     34.15 o 
   8   0   4     3809.15     3730.45     50.21 o 
   9   0   4      181.73      188.94     12.70 o 
  10   0   4     1433.98     1366.08     27.97 o 
  11   0   4      761.44      755.29     18.43 o 
  12   0   4      906.36      988.54     35.36 o 
  13   0   4      217.99      108.93     30.77 o 
   1   1   4    78063.00    74566.87    427.82 o 
   2   1   4     4538.38     4619.05     36.11 o 
   3   1   4     2747.05     2955.05     26.51 o 
   4   1   4     1092.31     1127.67     14.48 o 
   5   1   4     2266.21     2359.37     23.08 o 
   6   1   4       27.91       24.04      3.89 o 
   7   1   4     1181.27     1260.91     17.77 o 
   8   1   4       16.58       17.94      4.77 o 
   9   1   4       77.30       68.67      6.99 o 
  10   1   4      138.55      122.72     14.62 o 
  11   1   4       24.95       14.48      6.25 o 
  12   1   4        8.54       -1.31      7.16 o 
  13   1   4        5.74       11.44     11.96 o 
   0   2   4     5784.28     5958.09    109.84 o 
   1   2   4      432.26      528.87      9.49 o 
   2   2   4       49.13       52.08      3.83 o 
   3   2   4        3.55       -3.44      2.29 o 
   4   2   4      542.41      472.48      8.76 o 
   5   2   4        1.07        3.79      2.90 o 
   6   2   4     7060.98     7267.38     54.13 o 
   7   2   4       86.81       67.96      5.81 o 
   8   2   4     1207.81     1180.72     19.24 o 
   9   2   4      326.90      352.71     14.86 o 
  10   2   4     1379.92     1370.79     25.74 o 
  11   2   4      127.73       87.80     12.26 o 
  12   2   4      548.54      612.74     20.88 o 
  13   2   4       17.29      -10.82     11.34 o 
   1   3   4      157.88      232.05      6.99 o 
   2   3   4      401.91      413.73      9.04 o 
   3   3   4      244.77      175.55      6.32 o 
   4   3   4     1325.52     1472.46     16.43 o 
   5   3   4     1979.26     2187.50     22.12 o 
   6   3   4       64.83       92.57      5.54 o 
   7   3   4      447.18      445.24     12.25 o 
   8   3   4      231.80      236.96     10.17 o 
   9   3   4     1503.93     1574.89     29.31 o 
  10   3   4       21.77       17.06      8.36 o 
  11   3   4      589.81      651.76     24.53 o 
  12   3   4        0.14       -5.10      7.20 o 
   0   4   4      896.07      891.67     14.96 o 
   1   4   4      716.00      683.50      9.31 o 
   2   4   4     1883.69     1773.48     16.83 o 
   3   4   4       37.69       46.93      3.62 o 
   4   4   4     4353.54     4165.19     31.48 o 
   5   4   4      826.49      860.32     12.94 o 
   6   4   4     2585.39     2442.63     25.00 o 
   7   4   4       24.21       26.12      5.22 o 
   8   4   4     2235.01     2219.53     48.98 o 
   9   4   4      194.89      240.22     21.34 o 
  10   4   4      653.01      639.33     23.71 o 
  11   4   4      857.02      834.49     28.02 o 
  12   4   4     1032.39     1030.36     46.40 o 
   1   5   4      182.46      210.83      6.52 o 
   2   5   4      790.52      767.28     10.50 o 
   3   5   4      109.36      158.17      6.74 o 
   4   5   4      372.66      393.26      8.86 o 
   5   5   4       66.74       63.24      4.71 o 
   6   5   4      741.50      742.06     16.38 o 
   7   5   4       15.34       25.97      7.22 o 
   8   5   4      106.83      129.30     12.42 o 
   9   5   4      133.35      146.42     23.47 o 
  10   5   4       13.69        6.42      9.14 o 
  11   5   4        7.89        8.47      9.28 o 
  12   5   4       16.04       28.47      9.91 o 
   0   6   4     8025.03     7670.41     68.99 o 
   1   6   4     7710.46     7921.30     52.63 o 
   2   6   4     1888.75     1780.65     17.39 o 
   3   6   4     1228.26     1276.32     15.86 o 
   4   6   4     6680.97     6731.97     50.16 o 
   5   6   4        1.51       14.54      5.66 o 
   6   6   4     1098.02     1086.23     20.33 o 
   7   6   4      995.89      956.40     23.29 o 
   8   6   4     1813.59     1848.14     43.17 o 
   9   6   4      798.99      799.63     26.30 o 
  10   6   4      964.89      965.01     30.03 o 
  11   6   4       57.16       62.55     11.60 o 
  12   6   4      446.33      399.17     22.81 o 
   1   7   4     2898.42     2960.04     24.84 o 
   2   7   4      369.43      369.51      8.27 o 
   3   7   4     3598.74     3381.67     28.78 o 
   4   7   4      268.92      276.45      9.05 o 
   5   7   4        2.63        4.18      4.52 o 
   6   7   4      283.09      296.50     14.06 o 
   7   7   4      440.78      466.88     17.89 o 
   8   7   4       63.88       58.83      9.76 o 
   9   7   4     1311.44     1379.10     34.28 o 
  10   7   4       11.89        4.56      8.44 o 
  11   7   4       61.87       54.62     12.12 o 
  12   7   4       16.60        3.89     10.11 o 
   0   8   4      718.11      654.69     15.74 o 
   1   8   4     1106.45     1109.56     14.35 o 
   2   8   4     5658.22     5457.98     39.31 o 
   3   8   4      922.80      950.49     18.04 o 
   4   8   4     3839.16     3858.42     36.37 o 
   5   8   4      344.48      362.18     15.44 o 
   6   8   4      209.93      199.12     14.01 o 
   7   8   4      883.10      917.60     24.60 o 
   8   8   4     1588.69     1557.18     32.90 o 
   9   8   4       21.46       14.32      8.85 o 
  10   8   4      502.15      502.93     22.58 o 
  11   8   4       50.64       67.21     12.81 o 
   1   9   4      205.78      237.81      7.61 o 
   2   9   4     1020.32     1013.90     16.44 o 
   3   9   4     1413.82     1375.37     18.44 o 
   4   9   4      337.50      353.62     12.80 o 
   5   9   4      503.14      443.77     14.51 o 
   6   9   4      459.06      427.43     16.16 o 
   7   9   4      796.84      767.02     23.33 o 
   8   9   4      285.04      261.06     21.85 o 
   9   9   4        3.25       -3.37      8.34 o 
  10   9   4        5.75       -5.37      8.84 o 
  11   9   4       33.00       21.09      9.15 o 
   0  10   4     2882.53     2975.92     38.75 o 
   1  10   4     1416.41     1325.41     17.16 o 
   2  10   4     4395.59     4291.09     41.30 o 
   3  10   4      336.43      300.35     12.22 o 
   4  10   4     2703.79     2649.05     34.50 o 
   5  10   4      718.90      700.01     22.44 o 
   6  10   4     1881.81     1902.63     32.77 o 
   7  10   4       58.84       43.54      9.80 o 
   8  10   4      608.35      631.14     23.94 o 
   9  10   4      609.49      593.90     24.43 o 
  10  10   4      861.81      915.48     37.44 o 
   1  11   4      419.12      407.35     11.34 o 
   2  11   4      166.51      151.78     10.02 o 
   3  11   4      786.99      755.64     21.10 o 
   4  11   4       62.78       58.16      9.76 o 
   5  11   4      344.67      335.41     14.44 o 
   6  11   4       10.26        6.12      7.80 o 
   7  11   4       15.96       20.38      8.90 o 
   8  11   4       83.21       66.02     13.55 o 
   9  11   4      163.87      181.46     18.26 o 
  10  11   4       67.42       63.60     13.86 o 
   0  12   4     1239.79     1199.02     38.36 o 
   1  12   4        8.19       -7.73      9.35 o 
   2  12   4     3007.48     2929.93     49.45 o 
   3  12   4      551.65      541.39     17.01 o 
   4  12   4      761.66      740.14     19.91 o 
   5  12   4      423.32      432.83     18.97 o 
   6  12   4      699.28      672.23     24.50 o 
   7  12   4      166.31      148.61     13.72 o 
   8  12   4      683.35      685.48     26.36 o 
   9  12   4        2.93       -2.80      9.88 o 
   1  13   4      390.27      371.45     18.70 o 
   2  13   4       23.71       31.39     12.23 o 
   3  13   4      259.24      269.09     13.87 o 
   4  13   4       93.14       81.76     10.20 o 
   5  13   4       51.03       46.02      8.98 o 
   6  13   4       16.16       27.90      8.87 o 
   7  13   4      808.07      776.45     24.94 o 
   8  13   4       40.18       35.71     11.88 o 
   0  14   4     1293.14     1221.48     53.53 o 
   1  14   4      316.54      309.65     22.71 o 
   2  14   4     2615.94     2498.29     45.01 o 
   3  14   4       73.42       55.96      9.47 o 
   4  14   4     1351.72     1351.03     27.71 o 
   5  14   4       89.61       81.93     11.21 o 
   6  14   4      401.30      398.09     18.09 o 
   7  14   4      171.52      197.26     16.12 o 
   8  14   4      488.45      522.06     25.93 o 
   1  15   4       69.44       82.99     17.44 o 
   2  15   4        0.12        6.19     20.48 o 
   3  15   4      442.76      437.60     23.52 o 
   4  15   4        2.44        7.36      8.54 o 
   5  15   4       34.63       40.71      9.96 o 
   6  15   4       14.46       11.40      9.17 o 
   7  15   4      120.14      150.53     15.74 o 
   0  16   4     1923.63     2021.50     73.84 o 
   1  16   4      589.13      593.15     31.31 o 
   2  16   4     1058.99     1128.73     39.83 o 
   3  16   4        0.83       -4.70     13.51 o 
   4  16   4      884.75      927.32     30.87 o 
   5  16   4      702.29      703.15     33.91 o 
   1  17   4      193.60      262.59     25.31 o 
   2  17   4      112.65       86.88     19.36 o 
   3  17   4      387.25      408.69     28.85 o 
   1   1   5    12488.40    12977.21     82.62 o 
   2   1   5     4424.82     4839.72     46.48 o 
   3   1   5     2557.76     2084.42     21.90 o 
   4   1   5      108.97      116.98      5.22 o 
   5   1   5     8836.94     9110.07     63.72 o 
   6   1   5     2495.49     2652.24     26.77 o 
   7   1   5      518.64      525.86     17.04 o 
   8   1   5       42.72       38.06      5.23 o 
   9   1   5     1043.08     1029.37     18.33 o 
  10   1   5       39.03       31.41      5.62 o 
  11   1   5     1977.54     2053.95     32.22 o 
  12   1   5       45.92       36.52     11.39 o 
   0   2   5     1237.26     1511.06     22.43 o 
   1   2   5     5855.14     5240.71     38.80 o 
   2   2   5     3965.51     4144.28     34.75 o 
   3   2   5      100.20      106.67      6.33 o 
   4   2   5      306.38      333.79      9.15 o 
   5   2   5     2775.48     2759.95     26.28 o 
   6   2   5        0.96       -0.27      3.28 o 
   7   2   5      659.68      618.85     12.77 o 
   8   2   5     1076.24     1075.98     17.70 o 
   9   2   5      502.35      524.69     15.89 o 
  10   2   5        2.39        0.53      5.99 o 
  11   2   5       33.75       37.46     12.23 o 
  12   2   5       23.76       19.63     10.49 o 
   1   3   5     4636.53     4525.38     34.96 o 
   2   3   5      107.28      111.91      6.38 o 
   3   3   5      356.97      433.93      8.11 o 
   4   3   5      322.92      287.00     10.37 o 
   5   3   5     2819.48     2607.47     25.55 o 
   6   3   5      434.82      490.83     10.77 o 
   7   3   5     3301.04     3313.22     32.49 o 
   8   3   5       93.15      100.84      7.81 o 
   9   3   5      663.62      691.26     18.57 o 
  10   3   5      146.50      164.56     12.86 o 
  11   3   5     1121.64     1163.27     33.38 o 
  12   3   5       56.86       35.64     11.83 o 
   0   4   5     2589.85     2499.70     28.93 o 
   1   4   5     3188.14     3129.19     23.99 o 
   2   4   5     1483.33     1630.77     15.81 o 
   3   4   5      185.38      233.36      6.55 o 
   4   4   5      260.88      326.80     11.19 o 
   5   4   5     1709.29     1663.52     19.48 o 
   6   4   5      408.36      438.71     10.50 o 
   7   4   5     1236.10     1225.13     20.01 o 
   8   4   5        3.48        8.68      5.75 o 
   9   4   5       45.04       29.88      8.18 o 
  10   4   5        9.43       16.15      8.41 o 
  11   4   5      243.46      217.00     21.14 o 
  12   4   5       80.97       48.97     12.94 o 
   1   5   5     9371.92     8804.82     54.51 o 
   2   5   5      287.85      412.77      8.37 o 
   3   5   5      474.09      462.26      9.11 o 
   4   5   5     3689.13     3793.20     30.61 o 
   5   5   5     5068.05     5290.48     45.17 o 
   6   5   5      727.95      769.81     17.15 o 
   7   5   5     6860.87     7099.02     68.62 o 
   8   5   5      147.99      147.31     11.84 o 
   9   5   5      149.57      144.41     12.53 o 
  10   5   5        0.79        7.05      7.99 o 
  11   5   5      283.93      317.22     24.28 o 
  12   5   5        3.07       15.65     11.07 o 
   0   6   5     2358.29     2588.49     31.91 o 
   1   6   5       23.53       23.28      3.89 o 
   2   6   5      449.38      520.03      9.75 o 
   3   6   5       44.05       68.83      5.05 o 
   4   6   5      450.00      526.14      9.95 o 
   5   6   5      373.51      398.51     11.70 o 
   6   6   5      956.96      921.35     19.42 o 
   7   6   5      114.13      121.37     11.03 o 
   8   6   5     1153.82     1211.89     28.02 o 
   9   6   5       44.34       49.98      9.66 o 
  10   6   5      210.30      201.22     17.68 o 
  11   6   5      162.77      174.07     17.70 o 
  12   6   5        0.13        1.69     11.68 o 
   1   7   5     4541.24     4317.63     32.99 o 
   2   7   5     1846.82     2013.54     27.94 o 
   3   7   5     6128.61     6072.21     44.98 o 
   4   7   5     1327.87     1360.36     20.46 o 
   5   7   5     1081.53     1155.27     19.58 o 
   6   7   5      175.28      163.65     11.88 o 
   7   7   5     2694.98     2655.29     42.04 o 
   8   7   5      507.64      472.61     19.24 o 
   9   7   5     1691.81     1651.67     35.04 o 
  10   7   5        1.81        4.93      9.83 o 
  11   7   5      264.59      247.72     20.38 o 
   0   8   5      925.34      983.71     35.47 o 
   1   8   5        1.79       15.17      6.08 o 
   2   8   5       16.37       10.35      3.93 o 
   3   8   5       53.54       49.01      5.70 o 
   4   8   5       52.63       63.14      6.26 o 
   5   8   5      956.07      903.27     20.50 o 
   6   8   5      112.73      142.56     10.91 o 
   7   8   5      713.97      653.15     21.72 o 
   8   8   5      358.10      366.99     18.24 o 
   9   8   5       92.31       83.02     15.07 o 
  10   8   5      216.49      199.96     18.86 o 
  11   8   5       73.68       78.15     15.36 o 
   1   9   5      296.78      314.33      8.85 o 
   2   9   5       22.65       33.97      5.22 o 
   3   9   5     6897.11     6796.11     52.21 o 
   4   9   5      742.44      702.17     17.07 o 
   5   9   5     1285.52     1222.47     24.82 o 
   6   9   5     1476.49     1497.39     33.35 o 
   7   9   5       20.91       27.58      9.28 o 
   8   9   5      204.82      257.23     16.95 o 
   9   9   5      887.49     1016.76     29.52 o 
  10   9   5        0.30       -3.10     10.16 o 
  11   9   5      310.56      373.82     25.14 o 
   0  10   5      228.63      232.73     11.89 o 
   1  10   5        8.65       17.27      5.18 o 
   2  10   5       76.58       93.52      6.94 o 
   3  10   5       20.00       19.24      6.35 o 
   4  10   5      130.70      135.46      9.95 o 
   5  10   5       50.34       52.33      8.95 o 
   6  10   5      166.30      169.05     13.53 o 
   7  10   5       16.97        7.10      8.47 o 
   8  10   5      221.90      216.61     16.69 o 
   9  10   5        3.10       21.06     10.19 o 
  10  10   5       57.36       64.68     14.68 o 
   1  11   5      832.79      818.61     15.76 o 
   2  11   5      432.52      431.33     14.60 o 
   3  11   5     8901.43     8465.55     97.60 o 
   4  11   5      617.01      611.16     17.66 o 
   5  11   5     1675.80     1702.05     29.35 o 
   6  11   5        2.15       -3.15     10.42 o 
   7  11   5      310.30      278.98     16.07 o 
   8  11   5      307.44      322.70     19.77 o 
   9  11   5     2222.73     2280.44     48.18 o 
  10  11   5       11.05        8.38     12.68 o 
   0  12   5      203.09      238.59     16.14 o 
   1  12   5     1218.49     1229.65     23.39 o 
   2  12   5     3932.71     3827.86     44.65 o 
   3  12   5      224.50      220.05     12.55 o 
   4  12   5     1383.39     1300.70     29.61 o 
   5  12   5      329.71      349.24     15.55 o 
   6  12   5       92.97       95.36     11.64 o 
   7  12   5      294.23      300.42     17.33 o 
   8  12   5        2.62        6.57     10.78 o 
   9  12   5      283.56      319.12     23.71 o 
   1  13   5     1353.36     1309.78     32.78 o 
   2  13   5        1.18       -5.38      7.78 o 
   3  13   5      539.09      576.95     18.38 o 
   4  13   5      856.57      757.60     20.86 o 
   5  13   5      785.02      761.61     21.61 o 
   6  13   5      122.15      118.68     13.36 o 
   7  13   5      597.69      615.36     23.24 o 
   8  13   5       49.85       28.25     11.74 o 
   0  14   5      818.20      880.74    156.14 o 
   1  14   5       43.55       36.28     16.99 o 
   2  14   5      278.34      290.24     17.94 o 
   3  14   5      137.58      135.10     12.07 o 
   4  14   5       41.96       36.78      9.05 o 
   5  14   5        7.80        4.79      8.67 o 
   6  14   5        6.73        5.67      8.69 o 
   7  14   5        7.79       12.18      9.97 o 
   1  15   5     1927.24     1965.05     49.05 o 
   2  15   5      252.67      223.80     22.04 o 
   3  15   5      356.55      404.71     21.36 o 
   4  15   5        0.92       12.25      8.54 o 
   5  15   5      756.50      779.43     23.58 o 
   6  15   5       22.25       25.58     10.40 o 
   0  16   5       70.37       27.27     21.71 o 
   1  16   5       40.94       40.65     16.70 o 
   2  16   5        0.10        9.37     14.72 o 
   3  16   5       25.65       38.78     15.99 o 
   4  16   5       19.92       45.31     15.35 o 
   5  16   5      108.76      129.79     14.91 o 
   1  17   5     1564.70     1593.01     55.30 o 
   2  17   5       71.57       51.90     17.42 o 
   3  17   5      140.94      134.14     21.15 o 
   0   0   6    88293.24    81679.59    943.20 o 
   1   0   6     1877.29     2060.01     36.65 o 
   2   0   6     6155.21     6087.01     74.31 o 
   3   0   6     2067.67     2160.14     36.27 o 
   4   0   6     4396.86     4139.03     46.84 o 
   5   0   6    10807.00    11028.53    111.03 o 
   6   0   6     8218.02     8305.51     90.84 o 
   7   0   6     1061.65     1067.54     32.32 o 
   8   0   6     2042.00     2102.12     32.69 o 
   9   0   6        5.26        6.06      7.24 o 
  10   0   6      442.66      420.71     20.43 o 
  11   0   6       11.48        9.84     11.19 o 
  12   0   6      484.86      422.29     32.40 o 
   1   1   6     4216.48     4439.16     37.85 o 
   2   1   6      992.40     1058.32     18.53 o 
   3   1   6     2652.77     2587.66     26.56 o 
   4   1   6      552.03      569.52     10.34 o 
   5   1   6      406.00      455.70      9.99 o 
   6   1   6      585.39      630.89     13.44 o 
   7   1   6      838.98      868.40     15.36 o 
   8   1   6       14.49        7.80      4.41 o 
   9   1   6       90.36       88.85      8.11 o 
  10   1   6       14.49       16.40      6.93 o 
  11   1   6        1.02        1.04      7.64 o 
  12   1   6       19.84       15.60     10.73 o 
   0   2   6    10992.97    10093.65     95.15 o 
   1   2   6       48.15       58.59      4.68 o 
   2   2   6     4504.65     4289.94     40.55 o 
   3   2   6      323.87      346.79      9.25 o 
   4   2   6     3702.98     3729.98     31.92 o 
   5   2   6      113.79       95.91      5.65 o 
   6   2   6     3956.27     3744.12     34.48 o 
   7   2   6       30.16       36.92      5.10 o 
   8   2   6      439.15      412.47     14.48 o 
   9   2   6       47.97       47.14      8.76 o 
  10   2   6        5.81       -1.79      7.24 o 
  11   2   6        0.01       -0.67      8.99 o 
  12   2   6      711.49      734.84     40.84 o 
   1   3   6     2760.90     2970.07     26.70 o 
   2   3   6     1506.34     1389.42     18.17 o 
   3   3   6      866.31      822.53     11.64 o 
   4   3   6      759.00      940.23     14.07 o 
   5   3   6        1.83       10.72      3.71 o 
   6   3   6       19.53       27.03      4.56 o 
   7   3   6      354.89      380.82     10.93 o 
   8   3   6     2228.06     2304.67     35.70 o 
   9   3   6        0.09       13.27      7.73 o 
  10   3   6       52.34       58.76     11.48 o 
  11   3   6       31.58       33.92     11.52 o 
  12   3   6      356.27      347.74     22.52 o 
   0   4   6     1385.61     1410.54     22.50 o 
   1   4   6      109.12      113.25      5.02 o 
   2   4   6     6618.29     6206.98     41.39 o 
   3   4   6        3.85       -1.79      3.50 o 
   4   4   6     8876.62     8654.48     61.11 o 
   5   4   6      120.83      118.32      6.40 o 
   6   4   6     2272.00     2236.70     25.14 o 
   7   4   6       36.13       42.44      7.80 o 
   8   4   6     2533.09     2474.79     37.84 o 
   9   4   6      209.27      246.21     17.04 o 
  10   4   6     4323.71     4437.54     68.82 o 
  11   4   6       39.33       41.50     13.04 o 
  12   4   6      288.89      274.08     21.23 o 
   1   5   6       83.34       89.96      5.07 o 
   2   5   6     1204.91     1278.41     15.86 o 
   3   5   6        4.93        5.62      3.69 o 
   4   5   6      390.14      402.59      9.38 o 
   5   5   6      171.74      171.09      7.43 o 
   6   5   6        4.23        9.46      5.71 o 
   7   5   6      268.43      281.03     12.93 o 
   8   5   6      185.31      205.26     15.50 o 
   9   5   6        0.01        6.01      9.01 o 
  10   5   6      321.68      270.36     19.33 o 
  11   5   6       74.15      102.58     17.39 o 
  12   5   6       21.73       18.42     11.98 o 
   0   6   6     3160.07     3233.97     38.05 o 
   1   6   6        9.16       27.38      4.08 o 
   2   6   6     8317.44     8157.50     53.31 o 
   3   6   6       39.10       40.73      5.12 o 
   4   6   6     3439.41     3280.49     38.81 o 
   5   6   6     1115.95     1171.43     19.68 o 
   6   6   6     1572.93     1569.22     26.15 o 
   7   6   6       83.95       75.26     10.07 o 
   8   6   6      263.21      281.66     17.92 o 
   9   6   6      140.38      102.69     13.43 o 
  10   6   6      930.32     1028.51     32.68 o 
  11   6   6        1.55      -11.99     14.50 o 
   1   7   6      498.11      511.44     10.48 o 
   2   7   6     2428.28     2465.06     24.23 o 
   3   7   6       71.86       71.05      5.64 o 
   4   7   6      528.11      493.98     13.07 o 
   5   7   6      359.91      363.52     12.14 o 
   6   7   6       97.54       85.56     10.07 o 
   7   7   6     1593.96     1624.57     32.47 o 
   8   7   6      755.92      789.00     27.25 o 
   9   7   6      127.01      122.93     19.95 o 
  10   7   6       29.82       19.71     10.93 o 
  11   7   6       16.80       10.81     16.12 o 
   0   8   6     5838.74     5899.18     61.12 o 
   1   8   6       12.40        5.43      4.17 o 
   2   8   6     1745.88     1743.31     19.80 o 
   3   8   6      328.67      332.12     13.17 o 
   4   8   6     1552.68     1558.06     34.74 o 
   5   8   6      979.02     1003.94     21.77 o 
   6   8   6     2658.18     2716.72     38.35 o 
   7   8   6       71.29       58.58     10.43 o 
   8   8   6      635.67      701.53     26.82 o 
   9   8   6       21.69       30.53     11.14 o 
  10   8   6      576.11      590.57     27.84 o 
  11   8   6        7.19        6.63     11.51 o 
   1   9   6     1001.78      951.03     14.92 o 
   2   9   6      446.84      427.32     12.49 o 
   3   9   6        5.00       19.58      5.21 o 
   4   9   6       80.35       79.99      8.45 o 
   5   9   6       20.07       27.24      7.45 o 
   6   9   6      573.50      588.03     26.62 o 
   7   9   6       19.98       26.77      9.34 o 
   8   9   6      115.85       92.79     15.78 o 
   9   9   6      325.66      306.74     21.74 o 
  10   9   6        0.38      -12.71     10.49 o 
   0  10   6     8914.56     8422.45     83.15 o 
   1  10   6      754.83      704.29     14.59 o 
   2  10   6     2076.51     2013.36     24.89 o 
   3  10   6      120.46       99.86      9.04 o 
   4  10   6      205.96      232.00     12.14 o 
   5  10   6     1092.19     1077.58     24.61 o 
   6  10   6     1376.85     1349.56     28.02 o 
   7  10   6       94.77       75.52     11.89 o 
   8  10   6     1448.35     1516.76     56.90 o 
   9  10   6       15.32      -15.24     10.16 o 
  10  10   6       23.98       22.91     13.72 o 
   1  11   6      243.69      235.24     12.73 o 
   2  11   6     1269.85     1233.77     23.48 o 
   3  11   6     1687.63     1729.33     28.62 o 
   4  11   6      108.98      124.99     10.69 o 
   5  11   6       40.35       44.11      9.06 o 
   6  11   6       16.45        4.70      8.07 o 
   7  11   6       47.79       61.09     10.79 o 
   8  11   6      107.31       68.59     14.35 o 
   9  11   6        5.53       -8.19     11.33 o 
   0  12   6      884.30      915.31     27.33 o 
   1  12   6       55.96       56.26      8.55 o 
   2  12   6     1077.75     1038.32     22.70 o 
   3  12   6      357.15      352.15     14.87 o 
   4  12   6     1715.72     1710.07     30.19 o 
   5  12   6       12.37        4.10      7.38 o 
   6  12   6     1249.18     1280.42     29.50 o 
   7  12   6      215.21      216.14     15.83 o 
   8  12   6     1365.10     1318.06     39.45 o 
   9  12   6        1.83      -14.21     11.77 o 
   1  13   6      281.11      284.18     15.55 o 
   2  13   6      160.28      146.49     11.59 o 
   3  13   6      210.13      227.67     13.63 o 
   4  13   6      265.24      264.66     17.24 o 
   5  13   6       38.14       55.00      9.75 o 
   6  13   6      353.22      383.14     19.10 o 
   7  13   6      114.99       68.04     12.92 o 
   8  13   6      205.75      169.01     19.82 o 
   0  14   6        7.77       21.43     20.99 o 
   1  14   6       75.12       49.86     16.79 o 
   2  14   6      531.64      548.17     20.75 o 
   3  14   6      103.77      105.18     11.51 o 
   4  14   6      823.26      881.76     24.85 o 
   5  14   6      534.46      549.10     20.21 o 
   6  14   6       28.84       32.01     10.61 o 
   7  14   6        4.39       -2.88     10.47 o 
   1  15   6       21.19       30.58     14.42 o 
   2  15   6       86.31       89.95     16.74 o 
   3  15   6       11.71       15.13     10.04 o 
   4  15   6       81.34       90.10     13.09 o 
   5  15   6      166.10      201.11     15.22 o 
   6  15   6       46.26       35.09     11.67 o 
   0  16   6        6.00      -15.63     17.67 o 
   1  16   6       87.59      102.78     18.33 o 
   2  16   6     1542.29     1505.42     44.87 o 
   3  16   6      177.28      176.00     20.98 o 
   4  16   6     1631.24     1582.96     39.20 o 
   1  17   6      153.62      241.83     24.27 o 
   1   1   7    14935.93    14635.84     95.37 o 
   2   1   7     6505.27     6361.08     51.55 o 
   3   1   7     4842.94     4876.53     42.88 o 
   4   1   7      296.62      290.06     12.79 o 
   5   1   7     7697.76     7600.70     56.85 o 
   6   1   7        6.14        8.63      4.45 o 
   7   1   7     2564.35     2623.08     32.26 o 
   8   1   7     2504.33     2560.26     33.78 o 
   9   1   7      496.59      462.77     14.97 o 
  10   1   7        3.18        0.20      6.47 o 
  11   1   7      580.72      556.69     19.94 o 
  12   1   7       15.54       30.99     11.81 o 
   0   2   7     2056.33     1978.92     29.18 o 
   1   2   7       19.97       39.06      5.70 o 
   2   2   7       47.54       75.13      8.47 o 
   3   2   7      145.28      192.98      8.06 o 
   4   2   7      804.00      864.63     15.51 o 
   5   2   7       42.75       48.60      5.78 o 
   6   2   7      269.92      301.48     10.65 o 
   7   2   7      176.12      193.88      9.67 o 
   8   2   7      283.64      300.37     11.91 o 
   9   2   7       20.90       31.00      7.68 o 
  10   2   7      382.33      395.01     18.44 o 
  11   2   7       20.82       -1.38      9.49 o 
  12   2   7        6.13        8.32     10.15 o 
   1   3   7     2452.52     2413.83     24.25 o 
   2   3   7      854.38      959.75     14.12 o 
   3   3   7     6248.28     6185.17     49.81 o 
   4   3   7      809.57      774.00     13.30 o 
   5   3   7     2023.93     1970.25     24.10 o 
   6   3   7      150.69      172.78      8.96 o 
   7   3   7     2730.56     2591.08     31.77 o 
   8   3   7       97.12      127.92     10.37 o 
   9   3   7     1575.35     1494.93     31.27 o 
  10   3   7      134.97      137.47     16.13 o 
  11   3   7      483.18      464.57     23.82 o 
  12   3   7        1.92      -12.48     10.50 o 
   0   4   7      287.89      431.26     12.30 o 
   1   4   7     2581.51     2634.36     26.18 o 
   2   4   7       32.37       69.98      5.95 o 
   3   4   7      304.47      317.96      8.81 o 
   4   4   7      138.29      210.92      7.30 o 
   5   4   7       97.34      131.24      7.19 o 
   6   4   7        0.07        2.72      4.69 o 
   7   4   7       89.75      114.55     10.44 o 
   8   4   7        0.02       -9.70      6.46 o 
   9   4   7       70.98       79.76     12.65 o 
  10   4   7      475.03      504.11     24.18 o 
  11   4   7       52.81       26.99     11.22 o 
  12   4   7      153.74      138.19     17.87 o 
   1   5   7     7082.30     6992.39     46.98 o 
   2   5   7      514.33      393.70      9.66 o 
   3   5   7     6755.40     6321.40     46.02 o 
   4   5   7      458.47      470.30     10.54 o 
   5   5   7     3806.86     3881.85     38.20 o 
   6   5   7      163.98      181.06     12.00 o 
   7   5   7     1788.46     1805.30     34.23 o 
   8   5   7      474.54      501.23     34.93 o 
   9   5   7     1049.62     1021.56     30.95 o 
  10   5   7       88.89       77.40     14.13 o 
  11   5   7      545.10      552.81     26.92 o 
   0   6   7     1762.58     1692.10     31.16 o 
   1   6   7      607.77      626.56     11.37 o 
   2   6   7     1386.10     1371.73     16.73 o 
   3   6   7      154.67      152.59      7.57 o 
   4   6   7      716.00      733.36     16.70 o 
   5   6   7      522.91      516.18     13.91 o 
   6   6   7      162.99      165.59     11.84 o 
   7   6   7       23.41       20.47      8.96 o 
   8   6   7      798.12      724.70     26.07 o 
   9   6   7       47.20       33.91     10.77 o 
  10   6   7      496.94      496.44     25.13 o 
  11   6   7      277.26      271.50     21.53 o 
   1   7   7     4635.47     4499.51     35.59 o 
   2   7   7      125.77      115.92      6.55 o 
   3   7   7     3612.52     3493.78     33.76 o 
   4   7   7      800.14      792.08     16.77 o 
   5   7   7     1578.94     1567.57     24.16 o 
   6   7   7     1327.47     1297.28     32.31 o 
   7   7   7     2091.52     2092.84     43.20 o 
   8   7   7       20.33       12.04      9.64 o 
   9   7   7      625.99      686.22     27.48 o 
  10   7   7       12.72        6.77     10.81 o 
  11   7   7      523.07      495.13     27.21 o 
   0   8   7     7254.56     6869.40     69.61 o 
   1   8   7       50.74       58.56      5.67 o 
   2   8   7       39.58       35.90      5.28 o 
   3   8   7      211.69      221.89     11.40 o 
   4   8   7     1580.66     1612.55     25.50 o 
   5   8   7        0.08        1.96      6.51 o 
   6   8   7     1676.74     1646.41     32.27 o 
   7   8   7      209.68      198.37     16.83 o 
   8   8   7      339.09      306.86     23.65 o 
   9   8   7       25.04       27.59     13.37 o 
  10   8   7      140.53      166.95     18.08 o 
  11   8   7       10.10        1.94     13.14 o 
   1   9   7     5455.07     5348.64     42.12 o 
   2   9   7     1377.16     1270.14     19.18 o 
   3   9   7     2702.53     2635.41     29.07 o 
   4   9   7       64.95       79.55      9.51 o 
   5   9   7     1504.86     1448.16     27.88 o 
   6   9   7     1077.12     1074.04     26.92 o 
   7   9   7      356.46      340.14     20.81 o 
   8   9   7       91.10       96.45     15.05 o 
   9   9   7      363.82      378.45     24.50 o 
  10   9   7       13.73        4.27     11.99 o 
   0  10   7      946.31      907.36     22.16 o 
   1  10   7      754.42      749.44     15.55 o 
   2  10   7      554.81      632.85     14.58 o 
   3  10   7       44.20       54.93      8.01 o 
   4  10   7        4.71       20.41      7.50 o 
   5  10   7      227.77      195.50     13.08 o 
   6  10   7        1.24        8.01      8.44 o 
   7  10   7      277.46      279.02     20.04 o 
   8  10   7        1.94        9.62     11.19 o 
   9  10   7       30.74        6.81     11.66 o 
  10  10   7       18.05       43.97     15.24 o 
   1  11   7      576.52      574.88     14.51 o 
   2  11   7      297.43      292.35     13.66 o 
   3  11   7     2533.33     2480.61     34.94 o 
   4  11   7       47.81       69.39      9.13 o 
   5  11   7      149.33      184.48     13.56 o 
   6  11   7       80.87       50.31     10.83 o 
   7  11   7      560.01      550.71     22.87 o 
   8  11   7      199.20      242.41     27.81 o 
   9  11   7      806.66      771.38     32.61 o 
   0  12   7     2444.87     2416.61     45.26 o 
   1  12   7       50.85       40.62      9.06 o 
   2  12   7        9.16        9.25      7.32 o 
   3  12   7      100.70      109.29     10.83 o 
   4  12   7      211.34      219.63     15.21 o 
   5  12   7        0.37      -11.77      7.85 o 
   6  12   7      349.99      326.53     18.90 o 
   7  12   7       15.02       11.39     10.07 o 
   8  12   7        0.03        6.07     11.54 o 
   1  13   7     1476.34     1531.73     34.94 o 
   2  13   7      197.82      186.72     14.01 o 
   3  13   7     1548.21     1564.97     29.51 o 
   4  13   7        0.03       -9.07      7.89 o 
   5  13   7     1155.72     1157.11     28.80 o 
   6  13   7       87.11       74.34     18.69 o 
   7  13   7      315.30      340.08     25.29 o 
   0  14   7      126.61      133.85     29.92 o 
   1  14   7       56.90       81.64     19.76 o 
   2  14   7      354.47      358.38     26.47 o 
   3  14   7       81.19       72.26     11.84 o 
   4  14   7      575.17      609.37     20.62 o 
   5  14   7        1.38        9.61      9.38 o 
   6  14   7      233.88      297.20     19.66 o 
   1  15   7       53.68       79.44     21.91 o 
   2  15   7      578.93      613.86     42.70 o 
   3  15   7      695.79      701.56     32.58 o 
   4  15   7      261.23      291.86     23.73 o 
   5  15   7      155.96      157.02     19.07 o 
   0  16   7        3.15       40.08     22.02 o 
   1  16   7       42.23       42.79     16.28 o 
   2  16   7       42.52       72.77     17.79 o 
   3  16   7        9.08        3.64     15.11 o 
   0   0   8      450.65      463.45     23.95 o 
   1   0   8     6680.95     6378.67     68.28 o 
   2   0   8       14.77       30.35     10.70 o 
   3   0   8       21.06       25.21      6.33 o 
   4   0   8     4133.30     3815.21     50.02 o 
   5   0   8      463.07      445.61     16.22 o 
   6   0   8      469.44      400.14     16.27 o 
   7   0   8        5.96       10.51      7.27 o 
   8   0   8       22.27       14.51      8.45 o 
   9   0   8        5.92        3.38      8.19 o 
  10   0   8     1375.09     1488.29     36.13 o 
  11   0   8        2.34       -2.88     11.05 o 
  12   0   8      583.74      584.60     39.13 o 
   1   1   8      236.77      263.06      9.11 o 
   2   1   8     1831.76     1880.63     23.50 o 
   3   1   8     3793.12     3842.54     37.55 o 
   4   1   8       29.26       10.95      4.86 o 
   5   1   8        8.02        8.26      4.80 o 
   6   1   8      224.77      252.34     10.55 o 
   7   1   8        3.82       -2.02      5.27 o 
   8   1   8       87.78       89.30      8.59 o 
   9   1   8      150.15      144.75     10.44 o 
  10   1   8        0.94        1.90      7.05 o 
  11   1   8        0.00      -11.13      7.42 o 
  12   1   8      129.22      131.14     17.13 o 
   0   2   8    35429.09    35849.71    317.56 o 
   1   2   8      976.06      953.95     15.46 o 
   2   2   8    14959.23    14512.81    103.39 o 
   3   2   8      160.65      161.61      8.08 o 
   4   2   8     8493.58     8170.73     66.13 o 
   5   2   8      475.04      504.40     13.29 o 
   6   2   8     3487.20     3430.36     37.64 o 
   7   2   8       11.89       12.29      5.96 o 
   8   2   8     1140.15     1141.91     21.85 o 
   9   2   8      319.88      332.72     18.66 o 
  10   2   8     1192.51     1254.82     30.30 o 
  11   2   8        4.24       -7.36      9.60 o 
  12   2   8      350.07      338.29     20.46 o 
   1   3   8      144.94      158.57      7.38 o 
   2   3   8      850.66      791.34     13.53 o 
   3   3   8       37.80       27.17      6.21 o 
   4   3   8     3606.93     3604.45     37.05 o 
   5   3   8       19.16       25.41      5.56 o 
   6   3   8      692.84      737.57     16.50 o 
   7   3   8      605.37      584.05     15.47 o 
   8   3   8      862.97     1005.97     38.76 o 
   9   3   8      155.81      153.65     13.44 o 
  10   3   8       60.61       55.35     12.63 o 
  11   3   8        0.22      -12.80      9.63 o 
  12   3   8      178.34      221.29     20.34 o 
   0   4   8    12770.14    12499.62    120.87 o 
   1   4   8       85.06      111.71      5.93 o 
   2   4   8     2458.93     2329.66     22.92 o 
   3   4   8      155.05      145.09      7.19 o 
   4   4   8      493.11      414.59     10.67 o 
   5   4   8      389.78      386.95     12.12 o 
   6   4   8     6367.34     6264.34     56.81 o 
   7   4   8        0.17       -4.93      6.64 o 
   8   4   8      895.01      950.51     25.30 o 
   9   4   8       13.99        6.76      9.74 o 
  10   4   8       29.15       21.25     10.99 o 
  11   4   8      125.35      115.53     17.74 o 
   1   5   8     1113.10     1067.17     17.12 o 
   2   5   8      503.97      499.45     11.71 o 
   3   5   8       17.59       22.64      4.81 o 
   4   5   8      289.78      264.56     10.68 o 
   5   5   8      101.74      113.73      8.23 o 
   6   5   8       45.14       68.54      9.55 o 
   7   5   8       11.72        7.92      7.62 o 
   8   5   8      160.53      179.12     16.21 o 
   9   5   8        3.86        3.62      9.11 o 
  10   5   8        5.86       -3.34      9.36 o 
  11   5   8        0.39        1.98     10.51 o 
   0   6   8    10027.39     9989.83     91.00 o 
   1   6   8     2172.97     2090.99     21.69 o 
   2   6   8     3501.66     3397.18     31.22 o 
   3   6   8       79.47       73.45      7.93 o 
   4   6   8      425.94      432.27     12.39 o 
   5   6   8       68.83       85.74      8.39 o 
   6   6   8     5193.25     5210.61     62.43 o 
   7   6   8       73.55       70.11     12.08 o 
   8   6   8      987.52     1083.45     32.33 o 
   9   6   8       18.79        9.97     10.35 o 
  10   6   8       76.23       60.28     13.38 o 
  11   6   8        0.09        5.25     11.83 o 
   1   7   8        1.23       -1.57      4.29 o 
   2   7   8     1798.81     1774.90     20.58 o 
   3   7   8      326.42      316.98     14.16 o 
   4   7   8      443.27      410.63     14.24 o 
   5   7   8        2.30        7.37      6.32 o 
   6   7   8       18.82       14.55      9.36 o 
   7   7   8       76.06       87.01     15.75 o 
   8   7   8     1012.51      989.00     31.79 o 
   9   7   8        0.32       -5.35      9.72 o 
  10   7   8      141.76      110.80     16.20 o 
  11   7   8       21.16        2.72     11.90 o 
   0   8   8      294.37      323.80     13.83 o 
   1   8   8       27.65       30.85      5.35 o 
   2   8   8     1811.48     1915.50     24.66 o 
   3   8   8       50.24       49.07      7.24 o 
   4   8   8     2013.70     2039.91     30.87 o 
   5   8   8       43.08       48.63      9.46 o 
   6   8   8      944.83      930.89     29.05 o 
   7   8   8      111.63       92.89     14.38 o 
   8   8   8     1045.35     1075.32     33.85 o 
   9   8   8       22.49       14.68     11.89 o 
  10   8   8      733.67      777.54     35.58 o 
   1   9   8       45.28       69.79      7.35 o 
   2   9   8      494.05      493.70     20.43 o 
   3   9   8       19.17       14.05      5.91 o 
   4   9   8       66.82       66.88     10.19 o 
   5   9   8      658.92      667.26     33.75 o 
   6   9   8      250.17      248.55     18.54 o 
   7   9   8        9.93       14.54     10.30 o 
   8   9   8      162.46      193.14     18.81 o 
   9   9   8        1.92       -3.65     12.04 o 
  10   9   8       50.86       46.72     14.62 o 
   0  10   8       10.83        4.92      7.46 o 
   1  10   8       77.16       81.16      8.32 o 
   2  10   8     4662.45     4605.43     42.55 o 
   3  10   8       44.44       37.29     10.57 o 
   4  10   8     7333.63     7343.16     81.80 o 
   5  10   8       30.72       33.67      9.40 o 
   6  10   8       66.51       84.58     11.77 o 
   7  10   8       86.84       71.23     13.78 o 
   8  10   8      755.30      719.72     30.61 o 
   9  10   8       33.17       32.81     15.48 o 
   1  11   8        0.62        8.14      5.90 o 
   2  11   8      904.61      872.78     19.55 o 
   3  11   8        1.54       -1.11      6.89 o 
   4  11   8      177.80      204.93     16.10 o 
   5  11   8       82.24       69.77     11.90 o 
   6  11   8      106.14       96.38     12.75 o 
   7  11   8        4.76        5.01     11.12 o 
   8  11   8       88.34       84.54     15.79 o 
   9  11   8        1.03       -1.56     11.54 o 
   0  12   8       94.28       74.37     12.25 o 
   1  12   8      131.04      155.71     12.02 o 
   2  12   8      556.95      549.29     17.71 o 
   3  12   8       36.79       18.39      9.13 o 
   4  12   8      949.40     1003.99     25.82 o 
   5  12   8       36.97       38.81     11.09 o 
   6  12   8       29.15       22.64     10.53 o 
   7  12   8        6.32       15.22     12.29 o 
   8  12   8      420.77      467.05     33.98 o 
   1  13   8      121.50      125.59     12.82 o 
   2  13   8      460.25      486.98     21.78 o 
   3  13   8      133.20      117.13     11.81 o 
   4  13   8      373.00      418.81     18.98 o 
   5  13   8        5.88       15.61     10.72 o 
   6  13   8      247.14      263.41     18.66 o 
   7  13   8       15.76       29.04     13.74 o 
   0  14   8     2047.14     2192.17    104.19 o 
   1  14   8       74.67       60.87     16.25 o 
   2  14   8      497.84      505.33     20.77 o 
   3  14   8        2.07       -7.20      9.02 o 
   4  14   8      317.05      304.41     17.74 o 
   5  14   8       57.60       68.66     14.47 o 
   6  14   8     1214.99     1222.18     34.35 o 
   1  15   8       64.17       51.47     15.80 o 
   2  15   8       10.17       25.59     13.68 o 
   3  15   8       29.09       24.27     11.62 o 
   4  15   8        6.59      -14.31     12.41 o 
   0  16   8     1458.99     1559.80    123.75 o 
   1  16   8      131.72      134.54     19.85 o 
   2  16   8      182.47      194.85     22.26 o 
   1   1   9     4830.66     4709.66     45.00 o 
   2   1   9      779.99      804.48     15.88 o 
   3   1   9      434.03      400.75     12.55 o 
   4   1   9      329.03      327.95     14.93 o 
   5   1   9     2497.88     2468.55     30.92 o 
   6   1   9       39.86       43.41      7.15 o 
   7   1   9     5558.79     5467.85     53.94 o 
   8   1   9      379.28      428.49     16.69 o 
   9   1   9      617.84      618.28     24.31 o 
  10   1   9      103.58       93.09     10.40 o 
  11   1   9      331.97      351.08     17.94 o 
   0   2   9     1100.27     1036.11     23.84 o 
   1   2   9      841.62      764.75     16.79 o 
   2   2   9     1027.48      918.26     17.03 o 
   3   2   9        1.42       -2.01      4.75 o 
   4   2   9     2416.38     2537.92     30.75 o 
   5   2   9     1585.45     1569.68     32.14 o 
   6   2   9     1703.83     1719.67     25.99 o 
   7   2   9       16.01       13.77      7.23 o 
   8   2   9       37.85       29.87      7.22 o 
   9   2   9      339.58      344.28     17.66 o 
  10   2   9      176.35      201.07     15.63 o 
  11   2   9        4.10       -7.59      8.90 o 
   1   3   9     5641.30     5468.20     45.11 o 
   2   3   9      563.87      575.79     14.96 o 
   3   3   9     4777.55     4499.55     47.24 o 
   4   3   9      712.84      700.80     15.85 o 
   5   3   9     4348.87     4327.44     50.88 o 
   6   3   9      124.70      125.86      9.26 o 
   7   3   9      948.35      898.54     19.66 o 
   8   3   9        7.43       11.15      8.46 o 
   9   3   9      318.78      323.45     17.61 o 
  10   3   9       76.09       75.23     13.61 o 
  11   3   9      356.19      394.67     23.82 o 
   0   4   9     1359.92     1332.70     27.33 o 
   1   4   9      457.12      483.67     14.59 o 
   2   4   9      308.79      336.91     10.83 o 
   3   4   9      239.78      301.96     11.12 o 
   4   4   9       19.44       14.18      5.94 o 
   5   4   9      821.59      833.59     17.80 o 
   6   4   9     1871.04     1865.84     27.44 o 
   7   4   9       60.66       52.45      9.78 o 
   8   4   9       19.20        1.57      7.97 o 
   9   4   9       33.41       30.41     11.06 o 
  10   4   9       75.77       97.43     14.74 o 
  11   4   9       30.46       32.43     12.81 o 
   1   5   9     3785.99     3827.24     39.42 o 
   2   5   9      548.47      562.90     14.23 o 
   3   5   9     7528.44     7444.65     70.61 o 
   4   5   9      894.37      877.16     17.82 o 
   5   5   9     1005.07      934.56     18.77 o 
   6   5   9      410.53      412.97     17.55 o 
   7   5   9        8.82        2.15      7.91 o 
   8   5   9      252.19      311.08     19.83 o 
   9   5   9      839.71      886.34     39.70 o 
  10   5   9       62.08       49.68     13.14 o 
  11   5   9      406.04      434.97     26.15 o 
   0   6   9       84.84      127.97      9.76 o 
   1   6   9        4.88       11.35      5.20 o 
   2   6   9       42.03       59.53      8.18 o 
   3   6   9      941.16      996.90     20.48 o 
   4   6   9      265.90      287.82     15.74 o 
   5   6   9     1178.12     1195.58     26.96 o 
   6   6   9       81.99       85.84     11.29 o 
   7   6   9       18.86       32.88     11.05 o 
   8   6   9        0.02       -0.52      9.56 o 
   9   6   9       22.95       22.31     11.18 o 
  10   6   9      114.62       85.33     15.65 o 
   1   7   9      522.46      514.34     11.76 o 
   2   7   9       33.72       39.10      6.55 o 
   3   7   9     3295.12     3121.95     35.47 o 
   4   7   9       14.90        6.19      7.41 o 
   5   7   9     2984.09     2883.56     43.69 o 
   6   7   9      117.49       99.76     11.69 o 
   7   7   9      393.63      402.11     21.89 o 
   8   7   9       54.06       45.90     14.45 o 
   9   7   9     1017.77     1120.75     35.57 o 
  10   7   9      105.29       79.67     18.94 o 
   0   8   9      158.00      133.88     13.68 o 
   1   8   9      782.11      757.99     14.28 o 
   2   8   9        3.04       11.16      5.97 o 
   3   8   9      165.15      187.59     11.55 o 
   4   8   9      864.42      862.34     45.56 o 
   5   8   9      889.91      848.59     23.61 o 
   6   8   9       54.93       81.45     12.90 o 
   7   8   9        2.72       16.43     11.38 o 
   8   8   9       60.00       46.35     13.13 o 
   9   8   9      117.26      122.32     17.11 o 
  10   8   9       28.78       25.05     14.38 o 
   1   9   9     2687.67     2712.59     28.43 o 
   2   9   9     1166.88     1079.98     20.22 o 
   3   9   9     1340.80     1251.18     25.08 o 
   4   9   9      406.87      406.59     21.52 o 
   5   9   9      716.15      639.32     26.00 o 
   6   9   9       68.83       81.99     13.51 o 
   7   9   9     1937.28     1862.44     71.64 o 
   8   9   9       67.10       28.18     12.47 o 
   9   9   9      637.63      616.77     30.11 o 
   0  10   9      684.15      636.71     20.87 o 
   1  10   9      403.02      421.54     12.99 o 
   2  10   9       67.28       76.33      8.53 o 
   3  10   9        0.36       -4.00      6.96 o 
   4  10   9      398.84      470.09     19.81 o 
   5  10   9       50.78       41.01     11.58 o 
   6  10   9      108.35       96.48     14.97 o 
   7  10   9      163.16      165.56     18.44 o 
   8  10   9       70.21       71.39     17.02 o 
   9  10   9        0.63       -9.67     12.36 o 
   1  11   9      976.73     1023.45     19.42 o 
   2  11   9      970.85      960.12     24.58 o 
   3  11   9       30.20       30.57      9.16 o 
   4  11   9       12.33        4.56      9.04 o 
   5  11   9      489.87      507.59     25.01 o 
   6  11   9        8.57        1.04     12.66 o 
   7  11   9      859.48      926.69     40.70 o 
   8  11   9      317.60      368.92     25.36 o 
   0  12   9      352.73      354.69     20.00 o 
   1  12   9      332.42      370.84     14.37 o 
   2  12   9        1.42        6.91      8.37 o 
   3  12   9       23.58       35.51      9.40 o 
   4  12   9      332.60      373.04     19.76 o 
   5  12   9      314.69      296.85     21.74 o 
   6  12   9       10.91       23.89     12.51 o 
   7  12   9       35.47       37.25     14.25 o 
   1  13   9     2281.52     2343.95     39.32 o 
   2  13   9        1.55        5.65      9.76 o 
   3  13   9     2400.25     2387.58     40.55 o 
   4  13   9       32.79       12.40     10.92 o 
   5  13   9      436.78      434.23     24.98 o 
   6  13   9        3.46       -0.27     11.30 o 
   0  14   9      644.76      643.41     46.16 o 
   1  14   9      158.57      171.75     19.07 o 
   2  14   9      211.37      220.37     17.71 o 
   3  14   9      251.99      248.18     18.92 o 
   4  14   9        2.09       21.15     12.54 o 
   5  14   9        4.29       16.71     12.81 o 
   1  15   9      108.65      123.06     35.73 o 
   2  15   9      230.65      243.53     26.70 o 
   3  15   9      521.21      585.18     26.06 o 
   4  15   9        4.86        7.94     12.55 o 
   0   0  10       27.24       17.25     12.77 o 
   1   0  10     3860.52     4118.94     55.41 o 
   2   0  10      133.50      105.15     16.88 o 
   3   0  10      127.77      152.42     11.39 o 
   4   0  10       44.51       38.75      8.68 o 
   5   0  10     6710.15     6794.23    101.24 o 
   6   0  10     5513.70     5507.79     71.53 o 
   7   0  10        3.26        1.02      7.91 o 
   8   0  10     2321.05     2214.62     43.51 o 
   9   0  10        6.90       14.65     10.11 o 
  10   0  10      471.53      490.25     28.21 o 
  11   0  10      206.84      261.87     29.97 o 
   1   1  10     2664.22     2707.43     28.02 o 
   2   1  10      285.78      301.46     12.87 o 
   3   1  10       47.08       73.91      7.34 o 
   4   1  10      555.16      498.47     19.32 o 
   5   1  10       10.75       23.52      6.47 o 
   6   1  10      962.13     1025.75     20.96 o 
   7   1  10      826.65      832.53     18.31 o 
   8   1  10        5.24        4.76      6.59 o 
   9   1  10      111.24       98.43      9.77 o 
  10   1  10       30.72       27.79      9.51 o 
  11   1  10       10.67        2.29     10.73 o 
   0   2  10     4322.76     4396.02     98.85 o 
   1   2  10      640.53      610.50     13.97 o 
   2   2  10     1376.40     1383.08     21.93 o 
   3   2  10        0.05        0.96      5.75 o 
   4   2  10     1569.35     1527.88     24.03 o 
   5   2  10      681.11      639.49     16.44 o 
   6   2  10     2721.76     2841.99     35.96 o 
   7   2  10      584.85      574.43     16.82 o 
   8   2  10      422.74      444.28     15.85 o 
   9   2  10       15.92       18.45      9.94 o 
  10   2  10      606.56      633.12     22.03 o 
  11   2  10      148.33      124.63     15.25 o 
   1   3  10      103.24      107.64      8.34 o 
   2   3  10       53.05       47.25      7.00 o 
   3   3  10     1221.63     1215.28     21.16 o 
   4   3  10      298.37      326.24     18.61 o 
   5   3  10      222.18      193.03     10.53 o 
   6   3  10      131.02      127.24      9.79 o 
   7   3  10      214.44      223.87     14.80 o 
   8   3  10       26.29       30.14      9.78 o 
   9   3  10      657.87      686.42     24.40 o 
  10   3  10      138.90      155.07     17.03 o 
  11   3  10      400.34      369.59     24.07 o 
   0   4  10     4684.22     4684.71     60.03 o 
   1   4  10      245.25      292.06     11.49 o 
   2   4  10     4207.33     4181.60     46.05 o 
   3   4  10     1044.24     1036.31     19.75 o 
   4   4  10     3267.27     3227.43     37.28 o 
   5   4  10        5.22       11.78      6.37 o 
   6   4  10     1090.64     1040.23     22.07 o 
   7   4  10      387.17      357.50     17.64 o 
   8   4  10      506.47      520.75     21.32 o 
   9   4  10      294.12      313.50     21.09 o 
  10   4  10      414.94      409.69     24.28 o 
  11   4  10      103.74       99.77     16.45 o 
   1   5  10      883.18      873.27     20.14 o 
   2   5  10       24.00       29.86      6.92 o 
   3   5  10      280.50      266.30     12.41 o 
   4   5  10        3.04        1.68      6.13 o 
   5   5  10       54.27       49.95      8.45 o 
   6   5  10      103.37      113.04     12.32 o 
   7   5  10      213.41      194.41     14.78 o 
   8   5  10        6.20       -4.12      8.85 o 
   9   5  10      270.03      249.30     30.97 o 
  10   5  10       15.71       18.09     12.28 o 
   0   6  10      607.62      568.61     20.67 o 
   1   6  10     1089.07     1089.85     24.46 o 
   2   6  10     1717.50     1594.71     25.29 o 
   3   6  10      375.12      361.50     14.03 o 
   4   6  10     2877.25     2836.17     37.92 o 
   5   6  10     1074.27      983.42     29.44 o 
   6   6  10       16.89        8.01      8.89 o 
   7   6  10      257.08      243.35     16.15 o 
   8   6  10      299.93      288.04     20.74 o 
   9   6  10      361.13      363.33     23.59 o 
  10   6  10      408.69      399.29     25.71 o 
   1   7  10     1154.95     1124.06     20.05 o 
   2   7  10      313.62      317.81     17.60 o 
   3   7  10     1430.45     1441.60     26.15 o 
   4   7  10     1215.46     1213.85     27.83 o 
   5   7  10       68.05       66.05     10.59 o 
   6   7  10      241.06      261.19     16.22 o 
   7   7  10      369.48      384.88     25.66 o 
   8   7  10      202.89      207.99     19.50 o 
   9   7  10      285.16      285.82     26.19 o 
  10   7  10        0.78       -1.87     12.80 o 
   0   8  10      321.94      345.34     18.19 o 
   1   8  10        3.77        6.78      5.92 o 
   2   8  10     1405.14     1373.36     24.27 o 
   3   8  10        9.78       -5.69      7.41 o 
   4   8  10     1382.26     1491.94     31.45 o 
   5   8  10      165.08      175.09     19.92 o 
   6   8  10     1387.84     1359.65     36.81 o 
   7   8  10        9.36        5.06     11.04 o 
   8   8  10     2202.68     2244.61     58.74 o 
   9   8  10        0.40       -5.32     12.58 o 
   1   9  10     1684.35     1672.00     23.83 o 
   2   9  10      691.38      684.91     26.29 o 
   3   9  10      559.27      574.04     20.28 o 
   4   9  10       62.80       76.48     12.02 o 
   5   9  10       47.09       48.18     12.18 o 
   6   9  10       86.59       84.62     14.61 o 
   7   9  10      569.38      520.25     26.42 o 
   8   9  10      145.93      153.44     18.76 o 
   9   9  10       45.03       81.43     22.48 o 
   0  10  10     1597.09     1646.02     47.33 o 
   1  10  10      665.22      687.68     20.32 o 
   2  10  10      865.96      810.23     18.70 o 
   3  10  10      565.66      551.66     20.50 o 
   4  10  10      251.98      283.77     19.75 o 
   5  10  10      272.60      287.46     20.34 o 
   6  10  10     1252.95     1333.12     60.89 o 
   7  10  10        7.88      -15.72     10.48 o 
   8  10  10      419.51      495.84     28.03 o 
   1  11  10       72.77       77.51      9.04 o 
   2  11  10        2.24       -3.83      6.58 o 
   3  11  10      120.25      132.39     16.00 o 
   4  11  10      440.10      430.33     23.44 o 
   5  11  10      121.99       91.75     15.61 o 
   6  11  10      208.34      203.34     19.73 o 
   7  11  10        9.95       -2.36     11.63 o 
   8  11  10        2.02       -3.94     15.13 o 
   0  12  10     1836.44     1806.31     48.68 o 
   1  12  10        0.27        4.29      7.90 o 
   2  12  10     2076.03     2097.58     37.01 o 
   3  12  10       14.11       29.10     12.64 o 
   4  12  10      715.10      731.12     34.42 o 
   5  12  10      277.97      278.70     22.07 o 
   6  12  10      579.26      600.14     29.40 o 
   7  12  10        2.00       11.11     12.97 o 
   1  13  10       54.43       67.81     12.91 o 
   2  13  10      278.64      302.52     25.49 o 
   3  13  10      342.55      393.03     21.84 o 
   4  13  10      170.90      205.59     20.00 o 
   5  13  10       21.22       16.58     14.14 o 
   6  13  10        8.42       -6.72     11.99 o 
   0  14  10      206.40      196.43     44.20 o 
   1  14  10       38.33       56.37     16.73 o 
   2  14  10     1230.03     1296.70     34.55 o 
   3  14  10       22.28       27.46     13.70 o 
   4  14  10      775.60      753.73     31.99 o 
   1  15  10       19.72       11.04     24.31 o 
   2  15  10       62.28       35.45     18.83 o 
   1   1  11       12.07        7.74      7.26 o 
   2   1  11      375.20      356.09     10.90 o 
   3   1  11     5522.11     5314.62     71.90 o 
   4   1  11       77.26       64.45      7.32 o 
   5   1  11     1234.73     1272.66     22.03 o 
   6   1  11       58.13       65.75      8.05 o 
   7   1  11       42.20       44.87      8.08 o 
   8   1  11        0.72        1.77      6.75 o 
   9   1  11     1206.36     1284.94     29.50 o 
  10   1  11      109.33       67.89     11.47 o 
   0   2  11     1125.91     1051.28     38.92 o 
   1   2  11     3315.11     3302.38     45.23 o 
   2   2  11      420.09      429.42     13.64 o 
   3   2  11     2001.76     1942.12     28.06 o 
   4   2  11       74.30       68.72      8.21 o 
   5   2  11     1088.48     1067.20     21.67 o 
   6   2  11       27.42       35.39      7.87 o 
   7   2  11     1069.26     1099.12     23.32 o 
   8   2  11      144.16      156.98     11.88 o 
   9   2  11      502.45      522.21     20.16 o 
  10   2  11       21.41       21.65      9.73 o 
   1   3  11     4014.20     4001.17     49.54 o 
   2   3  11       56.48       47.42      7.56 o 
   3   3  11      112.65       76.78      8.24 o 
   4   3  11       26.94       30.12      7.24 o 
   5   3  11     1304.23     1271.53     24.34 o 
   6   3  11      201.74      165.31     11.31 o 
   7   3  11     1153.41     1206.54     26.48 o 
   8   3  11        7.27        7.36      9.26 o 
   9   3  11      228.99      245.44     17.55 o 
  10   3  11        3.87       -6.79     10.64 o 
   0   4  11      713.43      623.45     35.56 o 
   1   4  11      236.32      233.94     13.50 o 
   2   4  11       89.77       90.40      9.16 o 
   3   4  11       45.21       42.68      7.50 o 
   4   4  11      417.21      445.02     14.74 o 
   5   4  11     1041.09      946.45     20.85 o 
   6   4  11      177.40      169.06     12.23 o 
   7   4  11      164.83      194.18     15.27 o 
   8   4  11        0.04       -4.16      9.50 o 
   9   4  11       94.59       94.68     15.60 o 
  10   4  11        4.05       -6.11     11.47 o 
   1   5  11     5053.37     5043.72     50.71 o 
   2   5  11      305.68      296.15     15.71 o 
   3   5  11       37.65       26.80      7.76 o 
   4   5  11      146.52      157.26     10.64 o 
   5   5  11     1287.45     1309.92     26.18 o 
   6   5  11        8.66        0.12      8.97 o 
   7   5  11     1556.29     1539.99     42.75 o 
   8   5  11       32.71       29.08     11.03 o 
   9   5  11       51.56       51.77     13.58 o 
  10   5  11        0.22      -15.56     11.06 o 
   0   6  11      304.90      353.32     21.16 o 
   1   6  11       79.09       97.00      9.48 o 
   2   6  11       23.92       12.91      7.22 o 
   3   6  11      133.64      118.33     10.41 o 
   4   6  11      232.36      207.03     12.58 o 
   5   6  11       11.51       -1.03      8.64 o 
   6   6  11        6.73       -6.43      8.68 o 
   7   6  11      109.34      116.32     23.15 o 
   8   6  11       27.91       34.37     12.52 o 
   9   6  11        0.38      -10.07     11.73 o 
  10   6  11      108.59      100.22     18.09 o 
   1   7  11     3215.93     3133.18     38.69 o 
   2   7  11       17.05       12.82      7.39 o 
   3   7  11       95.33      122.90     14.70 o 
   4   7  11        8.80        6.67      8.38 o 
   5   7  11     1135.71     1168.42     29.11 o 
   6   7  11      126.29      120.80     13.52 o 
   7   7  11     2680.19     2781.45     55.39 o 
   8   7  11        0.09        0.85     11.82 o 
   9   7  11      960.32      889.91     34.38 o 
   0   8  11      301.08      265.87     20.24 o 
   1   8  11      602.98      628.59     22.10 o 
   2   8  11       56.41       44.19      8.40 o 
   3   8  11      287.41      299.17     24.39 o 
   4   8  11       34.76       29.03      9.80 o 
   5   8  11     1712.38     1740.84     35.70 o 
   6   8  11       20.61       22.65     15.57 o 
   7   8  11       93.24       88.94     15.59 o 
   8   8  11      109.29       96.24     21.90 o 
   9   8  11        9.52       -7.48     12.81 o 
   1   9  11       49.57       53.91      9.22 o 
   2   9  11      140.54      121.02     12.12 o 
   3   9  11     1670.90     1770.20     37.37 o 
   4   9  11      103.74      102.95     12.62 o 
   5   9  11      700.52      808.30     45.06 o 
   6   9  11      396.91      390.94     24.07 o 
   7   9  11      175.51      201.39     22.52 o 
   8   9  11       12.71       -5.63     12.89 o 
   0  10  11      144.61      150.63     15.65 o 
   1  10  11       81.65      111.44     11.65 o 
   2  10  11        1.03        1.41      8.37 o 
   3  10  11        9.45       -4.72      8.10 o 
   4  10  11        3.60        7.44     15.49 o 
   5  10  11      132.68      130.49     17.34 o 
   6  10  11       36.57       71.86     15.23 o 
   7  10  11       32.64        1.63     11.98 o 
   8  10  11      122.66      112.38     18.30 o 
   1  11  11      373.75      382.01     29.01 o 
   2  11  11       60.17       58.90     10.84 o 
   3  11  11     2169.62     2241.37     48.56 o 
   4  11  11        3.94        1.42     11.29 o 
   5  11  11      794.71      869.43     41.99 o 
   6  11  11      136.00      132.93     17.86 o 
   7  11  11       65.06       65.28     16.20 o 
   0  12  11       19.77       44.42     15.59 o 
   1  12  11      142.70      194.28     16.28 o 
   2  12  11        1.27       16.34     15.57 o 
   3  12  11      298.26      260.63     21.11 o 
   4  12  11       82.77       70.45     14.95 o 
   5  12  11        1.50       -3.05     11.79 o 
   6  12  11        0.01       -1.37     14.58 o 
   1  13  11     1149.34     1183.77     55.27 o 
   2  13  11       11.70        8.54     16.20 o 
   3  13  11     1749.72     1806.28     45.91 o 
   4  13  11        2.94      -15.97     11.94 o 
   5  13  11      392.18      422.10     26.92 o 
   0  14  11        4.07       -1.88     33.31 o 
   1  14  11      145.21      112.74     30.37 o 
   2  14  11       23.98       56.06     17.95 o 
   3  14  11       23.92       32.06     17.20 o 
   0   0  12     2312.90     2265.70     83.24 o 
   1   0  12        3.44        7.09     11.44 o 
   2   0  12      197.56      205.79     22.33 o 
   3   0  12      365.18      335.06     21.37 o 
   4   0  12       40.20       55.27     10.73 o 
   5   0  12     1700.07     1699.80     45.66 o 
   6   0  12     1387.69     1315.98     33.05 o 
   7   0  12      287.96      277.30     18.57 o 
   8   0  12      627.55      665.49     26.80 o 
   9   0  12      303.11      301.35     21.01 o 
  10   0  12      376.42      363.81     28.22 o 
   1   1  12      897.45      892.49     32.61 o 
   2   1  12      135.87      135.47     11.71 o 
   3   1  12       19.52       25.70      8.43 o 
   4   1  12      215.46      226.23     10.79 o 
   5   1  12        3.05        5.44      7.04 o 
   6   1  12      205.38      188.25     11.16 o 
   7   1  12      561.94      576.59     18.48 o 
   8   1  12       57.56       57.54      9.27 o 
   9   1  12       15.03        9.89      8.52 o 
  10   1  12        1.58      -10.25      9.30 o 
   0   2  12      605.06      647.46     32.28 o 
   1   2  12       30.71       20.91      9.30 o 
   2   2  12     1716.40     1663.66     29.69 o 
   3   2  12      141.31      135.48     14.46 o 
   4   2  12     1244.78     1252.91     26.74 o 
   5   2  12      663.90      559.84     17.80 o 
   6   2  12     1512.54     1577.63     27.95 o 
   7   2  12        0.10        1.11      6.64 o 
   8   2  12      833.99      863.68     20.95 o 
   9   2  12        2.37       -0.99      8.84 o 
  10   2  12      248.79      285.63     18.04 o 
   1   3  12        6.92       13.24     10.97 o 
   2   3  12       94.05       90.56     11.41 o 
   3   3  12     5781.08     5571.31     55.29 o 
   4   3  12       13.42       22.54      7.48 o 
   5   3  12      142.60      149.81     11.15 o 
   6   3  12      179.38      168.77     11.87 o 
   7   3  12      773.55      764.25     22.08 o 
   8   3  12       55.04       56.05     12.15 o 
   9   3  12       81.22       73.02     13.78 o 
  10   3  12        1.61       -2.02     10.88 o 
   0   4  12     2190.91     2035.29     46.95 o 
   1   4  12      312.22      334.84     21.90 o 
   2   4  12     1265.24     1249.00     28.06 o 
   3   4  12       26.24       32.68      8.21 o 
   4   4  12     1301.54     1388.61     25.39 o 
   5   4  12     1626.99     1683.00     28.44 o 
   6   4  12      525.85      573.88     19.52 o 
   7   4  12       31.25       18.67     10.50 o 
   8   4  12      344.81      343.91     19.98 o 
   9   4  12       58.49       60.13     12.84 o 
  10   4  12      498.47      544.65     28.96 o 
   1   5  12      422.60      423.19     16.74 o 
   2   5  12       44.93       61.42     13.52 o 
   3   5  12      339.64      306.99     16.48 o 
   4   5  12       13.47       18.35      7.86 o 
   5   5  12       26.82       24.42      8.52 o 
   6   5  12        1.59       -1.87      9.47 o 
   7   5  12       56.68       48.12     11.57 o 
   8   5  12        4.90       21.14     10.68 o 
   9   5  12       68.73       60.94     15.35 o 
   0   6  12      282.95      266.10     20.72 o 
   1   6  12      316.55      346.93     20.76 o 
   2   6  12     1378.27     1295.43     41.07 o 
   3   6  12      666.48      623.47     19.40 o 
   4   6  12     1399.95     1343.23     35.07 o 
   5   6  12      555.28      506.67     21.37 o 
   6   6  12      215.49      259.03     17.64 o 
   7   6  12      188.24      204.85     17.09 o 
   8   6  12      416.91      398.35     24.81 o 
   9   6  12      360.14      390.91     25.99 o 
   1   7  12      261.76      264.61     14.86 o 
   2   7  12      140.50      146.27     12.35 o 
   3   7  12       20.03       19.98      8.76 o 
   4   7  12        1.55        4.88      9.41 o 
   5   7  12        0.52        7.36      9.26 o 
   6   7  12       25.11        7.78     12.66 o 
   7   7  12      402.19      415.66     25.30 o 
   8   7  12      136.42      125.98     17.70 o 
   9   7  12        2.27       -1.87     12.72 o 
   0   8  12      734.75      705.10     29.95 o 
   1   8  12        2.83        9.80      8.10 o 
   2   8  12      737.86      716.71     19.72 o 
   3   8  12        5.23        1.67      9.18 o 
   4   8  12     1167.14     1165.00     29.96 o 
   5   8  12        2.26       -1.17      9.30 o 
   6   8  12      725.86      704.96     29.48 o 
   7   8  12       19.30        9.12     12.58 o 
   8   8  12      446.14      534.94     29.38 o 
   1   9  12      131.42      118.47     12.64 o 
   2   9  12      161.84      160.08     13.59 o 
   3   9  12     1142.31     1090.54     29.18 o 
   4   9  12       49.84       62.40     11.79 o 
   5   9  12       18.45       19.35     12.29 o 
   6   9  12       14.46       22.56     12.61 o 
   7   9  12       43.68       24.80     13.32 o 
   8   9  12       53.18       43.40     16.37 o 
   0  10  12     1115.06     1129.78     44.03 o 
   1  10  12      986.17      947.62     27.49 o 
   2  10  12      725.05      746.31     23.25 o 
   3  10  12       45.52       27.17     10.72 o 
   4  10  12      171.18      183.33     19.22 o 
   5  10  12     1164.55     1214.94     44.04 o 
   6  10  12      306.47      335.25     24.01 o 
   7  10  12      221.77      210.72     27.94 o 
   1  11  12      162.98      160.73     15.61 o 
   2  11  12        6.45       -2.85      9.32 o 
   3  11  12      578.78      625.95     28.37 o 
   4  11  12       29.43       20.88     14.01 o 
   5  11  12       19.05       13.38     12.86 o 
   6  11  12       85.69       69.09     15.82 o 
   0  12  12      988.24     1011.10     46.26 o 
   1  12  12      188.15      205.10     18.39 o 
   2  12  12     1225.68     1234.22     34.18 o 
   3  12  12      101.62       79.82     16.16 o 
   4  12  12      795.98      854.82     33.34 o 
   5  12  12      121.27      149.22     19.07 o 
   1  13  12      248.62      288.96     32.58 o 
   2  13  12        0.99       -8.58     13.88 o 
   3  13  12      110.88      168.87     23.90 o 
   1   1  13     3002.83     3036.99     46.14 o 
   2   1  13     1097.75     1083.73     30.59 o 
   3   1  13       63.21       52.15     10.75 o 
   4   1  13      136.49      134.57     12.92 o 
   5   1  13     1198.84     1231.89     22.90 o 
   6   1  13        5.59        2.53      7.06 o 
   7   1  13     1415.06     1444.22     26.29 o 
   8   1  13      412.98      399.53     20.49 o 
   9   1  13       94.81      107.11     15.52 o 
   0   2  13      465.00      446.79     25.04 o 
   1   2  13      491.23      540.10     20.39 o 
   2   2  13        0.03       -7.86      8.13 o 
   3   2  13       70.69       51.73     10.31 o 
   4   2  13      383.39      385.52     17.05 o 
   5   2  13     1026.92      951.75     36.24 o 
   6   2  13      206.74      226.26     12.42 o 
   7   2  13       32.17       25.75      8.83 o 
   8   2  13       42.41       52.31     11.01 o 
   9   2  13       42.35       31.79     13.04 o 
   1   3  13     1659.56     1700.63     33.96 o 
   2   3  13       35.59       33.70     10.47 o 
   3   3  13     2314.90     2342.44     41.28 o 
   4   3  13       22.29       23.96      9.53 o 
   5   3  13     1043.11     1059.08     23.53 o 
   6   3  13       46.18       48.29      9.66 o 
   7   3  13      756.27      762.15     25.93 o 
   8   3  13        9.40       -3.14     10.53 o 
   9   3  13      580.87      591.28     23.17 o 
   0   4  13        2.95       10.28     14.09 o 
   1   4  13       24.04       19.01      9.08 o 
   2   4  13        6.79        5.50     14.68 o 
   3   4  13      139.65      159.21     14.47 o 
   4   4  13       11.99       16.91      8.71 o 
   5   4  13      222.28      205.24     13.12 o 
   6   4  13      104.53       84.61     12.93 o 
   7   4  13        1.76        3.89     10.40 o 
   8   4  13        4.83        3.47     10.88 o 
   9   4  13       62.39       26.65     13.44 o 
   1   5  13      137.05      138.52     12.73 o 
   2   5  13        8.77       13.98      9.19 o 
   3   5  13     2453.77     2419.43     41.67 o 
   4   5  13      384.51      368.49     18.64 o 
   5   5  13      477.53      509.24     19.06 o 
   6   5  13      232.24      223.13     18.46 o 
   7   5  13       31.33       19.33     12.77 o 
   8   5  13       15.49       18.37     11.87 o 
   9   5  13      591.85      566.43     33.25 o 
   0   6  13       14.60       10.76     12.18 o 
   1   6  13      145.95      156.23     13.26 o 
   2   6  13      350.65      378.37     18.41 o 
   3   6  13       30.05       25.06      9.89 o 
   4   6  13       97.86       85.57     12.33 o 
   5   6  13      138.09      168.14     15.48 o 
   6   6  13      172.72      184.20     16.77 o 
   7   6  13      122.93      119.56     15.23 o 
   8   6  13       86.84       62.88     16.35 o 
   1   7  13      466.31      423.10     18.25 o 
   2   7  13       69.57       55.63     11.16 o 
   3   7  13     2014.36     1977.12     37.87 o 
   4   7  13       26.40       13.74      9.95 o 
   5   7  13      628.32      652.50     24.50 o 
   6   7  13      144.31      137.59     15.78 o 
   7   7  13      317.05      378.72     25.41 o 
   8   7  13        1.22      -19.34     12.90 o 
   0   8  13      498.89      452.93     29.49 o 
   1   8  13      542.12      609.12     35.05 o 
   2   8  13        3.03       14.52      8.97 o 
   3   8  13      118.51      121.31     15.40 o 
   4   8  13      400.84      431.12     20.84 o 
   5   8  13      337.34      373.93     20.59 o 
   6   8  13       53.38       58.25     14.67 o 
   7   8  13      123.04       96.02     18.04 o 
   1   9  13     1552.02     1557.58     38.75 o 
   2   9  13      125.69      142.39     15.02 o 
   3   9  13      330.79      365.19     22.06 o 
   4   9  13       26.14       25.38     10.96 o 
   5   9  13      809.91      905.75     33.99 o 
   6   9  13       32.15       12.05     14.13 o 
   7   9  13      670.55      761.78     33.27 o 
   0  10  13      160.74      142.70     19.88 o 
   1  10  13        5.75       20.02     10.68 o 
   2  10  13      274.84      232.93     21.51 o 
   3  10  13       92.70      114.16     18.33 o 
   4  10  13      158.17      160.79     18.86 o 
   5  10  13        0.59        5.13     13.02 o 
   6  10  13       11.74       14.03     13.47 o 
   1  11  13      727.89      691.60     39.61 o 
   2  11  13       38.01       34.96     11.86 o 
   3  11  13      167.02      174.45     22.64 o 
   4  11  13       12.56       18.23     15.74 o 
   5  11  13       72.69       66.64     20.15 o 
   0  12  13       14.74       46.45     19.61 o 
   1  12  13        1.29       11.26     11.12 o 
   2  12  13       40.02       44.72     16.61 o 
   3  12  13       65.90       34.66     16.24 o 
   4  12  13       80.87       61.60     17.24 o 
   1  13  13      778.64      851.41     39.39 o 
   0   0  14       15.94        1.56     20.71 o 
   1   0  14      157.97      174.81     19.55 o 
   2   0  14      367.00      381.12     24.70 o 
   3   0  14        0.71      -10.46     11.34 o 
   4   0  14     2503.13     2546.70     57.93 o 
   5   0  14      682.37      628.10     52.92 o 
   6   0  14        7.07       10.41     14.28 o 
   7   0  14       77.35       64.23     13.53 o 
   8   0  14        8.66       -3.16     11.42 o 
   9   0  14      150.60      159.80     18.50 o 
   1   1  14       49.83       43.77     18.92 o 
   2   1  14      197.90      205.80     14.87 o 
   3   1  14      101.63       94.21     11.87 o 
   4   1  14       65.12       78.92     11.70 o 
   5   1  14        0.00      -13.69     12.48 o 
   6   1  14      470.82      482.48     20.20 o 
   7   1  14      176.87      189.16     13.03 o 
   8   1  14        0.04       -6.87      8.27 o 
   9   1  14        7.09       -4.40     10.28 o 
   0   2  14     2583.77     2511.31     75.86 o 
   1   2  14      328.37      293.64     17.37 o 
   2   2  14     2552.40     2451.32     42.62 o 
   3   2  14       55.04       42.98     10.60 o 
   4   2  14     1857.26     1824.00     34.39 o 
   5   2  14        0.84       -0.82      9.15 o 
   6   2  14      823.11      865.16     25.31 o 
   7   2  14       85.94       77.05     11.52 o 
   8   2  14      967.39      974.18     30.06 o 
   1   3  14       20.46        7.85      9.60 o 
   2   3  14      252.78      308.87     17.78 o 
   3   3  14      250.66      256.33     18.84 o 
   4   3  14       47.96       53.22     10.74 o 
   5   3  14        2.14       -9.11      8.59 o 
   6   3  14        6.15        9.68      9.57 o 
   7   3  14        7.07       -7.19     10.45 o 
   8   3  14      146.30      134.75     14.25 o 
   0   4  14     2750.54     2848.20     88.97 o 
   1   4  14       37.48       31.39     10.93 o 
   2   4  14     1416.32     1395.02     33.60 o 
   3   4  14       15.90       13.85     10.22 o 
   4   4  14      429.13      415.52     18.54 o 
   5   4  14      144.10      127.22     13.32 o 
   6   4  14      932.13      958.45     41.77 o 
   7   4  14       17.49       23.25     11.61 o 
   8   4  14      163.40      193.71     18.42 o 
   1   5  14      110.53      133.96     13.04 o 
   2   5  14       14.99       17.89      9.93 o 
   3   5  14      129.08      126.54     18.37 o 
   4   5  14      112.61      102.79     19.41 o 
   5   5  14        2.59        0.66     11.66 o 
   6   5  14      121.10      123.12     17.11 o 
   7   5  14       24.01        5.93     11.77 o 
   8   5  14        2.00       15.39     12.14 o 
   0   6  14     1837.10     1810.76     48.32 o 
   1   6  14       73.17       54.67     10.84 o 
   2   6  14      365.75      424.05     21.45 o 
   3   6  14        5.00       -7.31      9.68 o 
   4   6  14        6.99        4.78     11.03 o 
   5   6  14      506.50      494.08     25.97 o 
   6   6  14     1675.03     1746.26     45.32 o 
   7   6  14       15.15        7.96     11.64 o 
   1   7  14        1.34      -12.04      8.02 o 
   2   7  14      354.70      363.99     19.35 o 
   3   7  14      308.87      355.79     22.15 o 
   4   7  14       42.09       39.76     13.81 o 
   5   7  14       32.10        9.20     12.23 o 
   6   7  14        9.54        4.25     14.07 o 
   7   7  14      238.06      225.42     22.84 o 
   0   8  14     1292.46     1280.81     81.36 o 
   1   8  14       84.74       65.93     16.47 o 
   2   8  14      879.06      939.19     43.48 o 
   3   8  14       19.93       19.80     11.52 o 
   4   8  14      672.68      710.00     29.20 o 
   5   8  14       12.09       23.23     12.84 o 
   6   8  14      523.44      506.96     28.19 o 
   1   9  14       21.69        9.62     10.88 o 
   2   9  14      361.20      325.77     21.62 o 
   3   9  14      156.92      176.45     18.45 o 
   4   9  14       30.23       30.53     16.79 o 
   5   9  14        2.81        2.11     14.50 o 
   6   9  14       30.93       25.83     14.94 o 
   0  10  14        4.92        1.19     21.85 o 
   1  10  14        0.02        0.81      9.93 o 
   2  10  14      470.62      513.33     23.60 o 
   3  10  14        3.76       15.50     11.87 o 
   4  10  14     1247.35     1440.38     49.76 o 
   5  10  14       45.08       26.83     17.15 o 
   1  11  14        2.62        8.08     12.30 o 
   2  11  14      223.23      216.63     18.35 o 
   3  11  14        1.42       19.03     15.23 o 
   0  12  14      376.95      419.27     84.09 o 
   1  12  14       13.51        7.96     13.23 o 
   1   1  15      621.40      634.65     23.69 o 
   2   1  15      464.56      476.94     19.96 o 
   3   1  15      727.88      746.76     23.77 o 
   4   1  15        2.33        7.33      9.78 o 
   5   1  15      657.83      692.86     23.63 o 
   6   1  15       11.46        4.33     10.49 o 
   7   1  15      541.18      561.52     22.66 o 
   8   1  15       56.90       44.58     14.84 o 
   0   2  15     1412.74     1435.38     51.19 o 
   1   2  15       29.43       41.67     11.73 o 
   2   2  15       15.55       18.72     10.58 o 
   3   2  15        9.71        3.01      9.78 o 
   4   2  15      578.87      538.70     21.06 o 
   5   2  15       29.20       47.69     11.78 o 
   6   2  15      245.38      234.00     16.84 o 
   7   2  15        7.00        1.99     10.33 o 
   8   2  15       31.65       12.84     14.23 o 
   1   3  15     2354.92     2327.23     42.92 o 
   2   3  15      614.13      551.45     22.46 o 
   3   3  15     2396.03     2296.52     54.07 o 
   4   3  15        4.95       10.39      9.82 o 
   5   3  15     1393.96     1322.71     31.10 o 
   6   3  15       60.45       39.63     11.52 o 
   7   3  15      437.57      469.96     27.41 o 
   0   4  15      263.09      285.48     23.96 o 
   1   4  15      102.97      121.87     14.26 o 
   2   4  15        1.46       10.17     10.10 o 
   3   4  15       13.20       29.25     13.06 o 
   4   4  15      110.10       90.46     20.44 o 
   5   4  15       54.15       58.09     19.02 o 
   6   4  15      162.29      115.75     21.04 o 
   7   4  15        5.42       -8.01     12.65 o 
   1   5  15     1060.98      992.51     45.06 o 
   2   5  15      505.37      535.75     22.58 o 
   3   5  15      339.79      358.56     19.73 o 
   4   5  15       17.68       33.85     11.98 o 
   5   5  15      170.47      181.47     19.98 o 
   6   5  15        0.77       12.47     13.74 o 
   7   5  15      269.25      277.68     23.82 o 
   0   6  15       47.71       25.45     16.01 o 
   1   6  15        3.80        2.55      9.43 o 
   2   6  15       74.93       70.83     12.97 o 
   3   6  15      139.32      127.60     15.65 o 
   4   6  15       13.57       11.43     12.55 o 
   5   6  15       38.55       27.78     13.88 o 
   6   6  15        3.94        1.79     13.36 o 
   1   7  15      742.00      732.98     23.84 o 
   2   7  15       19.81       18.52     14.57 o 
   3   7  15      766.61      843.79     35.43 o 
   4   7  15       27.33       19.61     13.07 o 
   5   7  15      817.97      777.72     32.33 o 
   6   7  15      109.31      138.06     19.01 o 
   0   8  15      486.80      480.74     42.69 o 
   1   8  15       11.74       25.10     11.74 o 
   2   8  15       60.82       61.09     14.70 o 
   3   8  15        3.08        6.72     11.34 o 
   4   8  15      127.95      125.32     19.34 o 
   5   8  15      119.61      148.98     19.18 o 
   1   9  15      362.15      376.82     21.67 o 
   2   9  15      585.53      539.02     27.09 o 
   3   9  15      362.78      407.15     36.77 o 
   4   9  15       90.44      111.72     17.22 o 
   0  10  15      374.35      397.80     59.17 o 
   1  10  15        3.42        7.17     10.73 o 
   2  10  15        1.82       -3.26     11.65 o 
   3  10  15       13.82       32.60     13.59 o 
   0   0  16     1355.39     1470.55     77.02 o 
   1   0  16        0.87       -4.49     15.19 o 
   2   0  16      968.83      946.95     37.65 o 
   3   0  16        2.71       -4.93     13.23 o 
   4   0  16      157.32      170.27     21.92 o 
   5   0  16      470.99      448.74     29.38 o 
   6   0  16     1085.23     1104.70     43.22 o 
   7   0  16      121.44      129.29     21.77 o 
   1   1  16        1.00        6.60     11.59 o 
   2   1  16       14.20       14.26     11.07 o 
   3   1  16       19.61       16.99     10.63 o 
   4   1  16        4.09       -4.78      9.96 o 
   5   1  16       59.74       43.34     12.91 o 
   6   1  16      113.93      118.17     14.63 o 
   7   1  16        5.54       16.21     12.87 o 
   0   2  16     1033.54      982.56     45.08 o 
   1   2  16        1.09       -4.19     10.31 o 
   2   2  16      237.35      287.17     18.86 o 
   3   2  16       25.84       16.27     10.69 o 
   4   2  16      353.75      358.00     18.92 o 
   5   2  16       42.58       59.27     12.58 o 
   6   2  16      764.95      786.37     34.07 o 
   7   2  16       71.06       50.33     15.72 o 
   1   3  16      114.24      123.66     21.04 o 
   2   3  16       97.59      132.77     15.14 o 
   3   3  16       15.61       40.34     19.73 o 
   4   3  16      590.52      521.47     21.72 o 
   5   3  16        1.72        2.21     10.51 o 
   6   3  16      106.72       77.56     14.44 o 
   0   4  16     1040.15      928.37     38.45 o 
   1   4  16       29.45       25.96     11.37 o 
   2   4  16     2151.59     2103.94     49.13 o 
   3   4  16        5.23       25.02     12.22 o 
   4   4  16     1390.37     1368.78     34.82 o 
   5   4  16       19.13       13.98     16.60 o 
   6   4  16       63.46       56.51     16.32 o 
   1   5  16        4.00        9.64     10.50 o 
   2   5  16       34.10       49.79     12.07 o 
   3   5  16        0.12       -8.76     10.08 o 
   4   5  16      227.72      235.46     18.44 o 
   5   5  16       16.32       25.33     13.82 o 
   6   5  16       33.58       34.32     16.56 o 
   0   6  16      223.86      209.90     23.02 o 
   1   6  16        1.64        1.15     10.32 o 
   2   6  16      327.17      348.06     20.29 o 
   3   6  16       28.88       41.49     15.22 o 
   4   6  16      780.16      774.57     46.28 o 
   5   6  16       12.11       -4.66     13.53 o 
   1   7  16        9.24       20.77     10.92 o 
   2   7  16       66.12       71.34     14.68 o 
   3   7  16       45.82       43.33     14.31 o 
   4   7  16      147.33      173.41     19.85 o 
   5   7  16       28.75       24.17     14.63 o 
   0   8  16      565.82      553.07     48.42 o 
   1   8  16        4.49       -2.57     10.85 o 
   2   8  16      558.27      573.58     28.39 o 
   3   8  16       17.16       30.58     13.73 o 
   4   8  16      483.07      441.98     32.01 o 
   1   9  16      158.38      173.54     19.59 o 
   2   9  16      130.26      124.59     19.05 o 
   1   1  17       92.97       85.53     15.97 o 
   2   1  17       81.72       77.90     21.91 o 
   3   1  17      877.28      885.61     27.30 o 
   4   1  17      198.74      221.94     21.73 o 
   5   1  17      338.96      335.83     20.21 o 
   0   2  17        0.30       13.78     29.34 o 
   1   2  17      206.26      204.93     23.21 o 
   2   2  17       30.40       52.82     13.57 o 
   3   2  17      234.13      233.47     18.77 o 
   4   2  17       70.51       67.99     13.54 o 
   5   2  17       17.18       28.51     12.54 o 
   1   3  17     1251.12     1221.11     33.58 o 
   2   3  17        0.82        2.03     11.15 o 
   3   3  17      273.77      310.89     20.48 o 
   4   3  17        0.05       11.19     11.26 o 
   5   3  17      359.40      374.82     28.04 o 
   0   4  17        7.10       -1.37     14.79 o 
   1   4  17       12.48       12.39     11.32 o 
   2   4  17        2.86       -4.05     10.72 o 
   3   4  17        2.37       -6.69     11.22 o 
   4   4  17       15.44       25.73     12.21 o 
   5   4  17       42.84       49.52     13.32 o 
   1   5  17      683.05      638.08     45.83 o 
   2   5  17      105.79      123.78     24.02 o 
   3   5  17      102.17       66.05     13.72 o 
   4   5  17        0.09       18.06     11.97 o 
   0   6  17      197.35      199.87     23.89 o 
   1   6  17       42.26       51.47     13.07 o 
   2   6  17        9.21       20.93     11.77 o 
   3   6  17        2.89       11.88     12.99 o 
   1   7  17      685.63      678.35     27.16 o 
   2   7  17       48.14       61.49     15.26 o 
   0   8  17      381.61      391.45     32.93 o 
   0   0  18      215.92      179.32     37.90 o 
   1   0  18       17.24       20.75     19.00 o 
   2   0  18      324.62      297.07     31.36 o 
   3   0  18       56.93       74.71     19.03 o 
   4   0  18      165.13      205.67     28.14 o 
   1   1  18      192.44      182.99     20.37 o 
   2   1  18        0.67       -0.02     16.11 o 
   3   1  18        4.02       11.02     12.21 o 
   4   1  18        7.13        5.41     11.51 o 
   0   2  18      140.97      133.07     34.13 o 
   1   2  18        0.08       18.54     12.84 o 
   2   2  18      271.92      261.14     20.30 o 
   3   2  18        1.50        6.72     11.74 o 
   1   3  18       29.32       48.42     14.23 o 
   2   3  18       68.82       82.10     14.98 o 
   3   3  18      178.46      199.17     18.84 o 
   0   4  18      517.93      499.96     36.94 o 
   1   4  18       65.00       74.36     14.29 o 
   2   4  18      145.63      165.70     17.64 o 
   1   5  18        4.59       -4.23     11.53 o 
                                                 
